# Supplementary material for: Host factors associated with respiratory particle emission and virus presence within respiratory particles: a systematic review
Source: Front Microbiol. 2025 Oct 15;16:1652124. doi: 10.3389/fmicb.2025.1652124 (PMC12568713; doi:10.3389/fmicb.2025.1652124)
Supplement: Supplementary file 1 [file Supplementary_file_1.xlsx]

## Sheet: Tab_Descriptions
TAB	Description
1_Title_Abstract_Initial_Search	Studies with reviewer disagreement during title/abstract screening from the initial search. Includes only conflicted studies, with final decisions and reasons for inclusion or exclusion.
2_Title_Abstract_Second_Search	Reviewer comments and decisions for all studies identified in the second search during title/abstract screening. Includes final decisions and rationale for inclusion or exclusion.
3_Full_Text_Screening	Reviewer comments and decisions made during full-text screening. Includes reasons for exclusion and resolution notes.

## Sheet: 1_Title_Abstract_Initial_Search
Study Title	Authors	Year	Review 1 Initial decision NH	Review 2 Initial decision KL	Decision	Reason for Decision
Risk assessment of airborne virus transmission in an intensive care unit due to single and sequential coughing	Kusuluri, R., Mirikar, D., Palanivel, S., Arumuru, V.	2024	Exclude	Include	Excluded	This study did not met the inclusion criteria. "objective is to assess the effectiveness of air change per hour (ACH) on the risk of infection to a healthcare person". No investigation of host factor associations
Disruption and recovery of outdoor bioaerosols before, during, and after the COVID-19 outbreak at a campus in Central China: pathogen composition, particle size distribution, influencing factors, and exposure risk	Wang, Y. J., Zhu, H. R., Zhang, S., Yang, K., Liu, Y., Lai, B. S., Yu, F. F.	2024	Exclude	Include	Excluded	This study did not met the inclusion criteria. "This study used eight-stage Andersen samplers to collect and analyze culturable bacteria in bioaerosols from various locations, high-throughput sequencing to analyze microbial species, principal component analysis to compare differences in samples, RDA to investigate the effects of environmental factors on bioaerosols, and hazard quotient (HQ) and B…
Digital in-line holography to explore saliva aerosolization mechanisms in speech	Nord, A. L., Dosset, P., Slangen, P., Abkarian, M.	2024	Include	Exclude	Included	"Focusing on speech-induced aerosolization", meets inclusion criteria
Comparisons of aerosol generation across different musical instruments and loudness	Tian, J., Symons, H. E., Watson, N. A., Archer, J., McCarthy, L. P., Harrison, J., Kittle, M., Browne, W. J., Saccente-Kennedy, B., Epstein, R., Orton, C. M., Calder, J. D., Shah, P. L., Costello, D., Reid, J. P., Bzdek, B. R.	2024	Include	Exclude	Excluded	This study did not met the inclusion criteria. Focus on musical instruments, no investigation of host factor associations
Use of E-Cigarettes and its Effects on Lung Functions	Kirubasankar, M., Ravichandar, S., Kavyasri, J.	2023	Include	Exclude	Excluded	This study did not met the inclusion criteria. "Questionnaire" No direct quantification of aerosol generation
The effect of activity and face masks on exhaled particles in children	Moschovis, P. P., Lombay, J., Rooney, J., Schenkel, S. R., Singh, D., Rezaei, S. J., Salo, N., Gong, A., Yonker, L. M., Shah, J., Hayden, D., Hibberd, P. L., Demokritou, P., Kinane, T. B.	2023	Include	Exclude	Included	Seems to meet inclusion criteria. "The concentration and size of exhaled particles were assessed during each activity. "
Simplified models of aerosol collision and deposition for disease transmission	Jung, S. S.	2023	Exclude	Include	Excluded	This study did not met the inclusion criteria. Focusses on aerosol deposition rather than emission
Seasonal influenza viruses decay more rapidly at intermediate humidity in droplets containing saliva compared to respiratory mucus	Rockey, N. C., Le Sage, V., Marr, L. C., Lakdawala, S. S.	2023	Exclude	Include	Excluded	This study did not met the inclusion criteria. No inclusion of humans, focusses on ferret model and the environment
Risk of Sports-associated Long-range Airborne Transmission of SARS-CoV-2: A Mathematical Modeling Study	Furuya, H.	2023	Exclude	Include	Excluded	This study did not met the inclusion criteria. No focus on emission nor host factors, only risk assessment
Respiratory aerosol particle emission and simulated infection risk is greater during indoor endurance than resistance exercise	Schumm, B., Heiber, M., Grätz, F., Stabile, L., Buonanno, G., Schönfelder, M., Hain, R., Kähler, C. J., Wackerhage, H.	2023	Include	Exclude	Included	Seems to meet inclusio criteria "The aims of this study are to first measure aerosol particle emission during an isokinetic resistance exercise at 80%"
Quantitatively Visualizing Airborne Disease Transmission Risks of Different Exhalation Activities through CO(2) Imaging	Peng, Y., Yao, M.	2023	Include	Exclude	Included	Seems to meet inclusion criteria "transmission risks under different exhaling modes"
Numerical simulation of social distancing of preventing airborne transmission in open space with lateral wind direction, taking into account temperature of human body and floor surface	Issakhov, A., Omarova, P., Abylkassymova, A.	2023	Exclude	Include	Excluded	This study did not met the inclusion criteria. "particle propagation in open space" Environmental focussed study
Numerical evaluation of the interaction between corona discharge and particles/droplets	Lu, J. L., Yan, X. H.	2023	Exclude	Include	Excluded	This study did not met the inclusion criteria. Electricity focussed, not biological
Mucus Transpiration as the Basis for Chronic Cough and Cough Hypersensitivity	Edwards, D. A., Chung, K. F.	2023	Include	Exclude	Excluded	This study did not met the inclusion criteria. Not focussing on aerosol emission, but focusses on upper respiratory dysfunction
Infectivity of exhaled SARS-CoV-2 aerosols is sufficient to transmit covid-19 within minutes	Alsved, M., Nyström, K., Thuresson, S., Nygren, D., Patzi-Churqui, M., Hussein, T., Fraenkel, C. J., Medstrand, P., Löndahl, J.	2023	Include	Exclude	Included	Seems to meet inclusion criteria." We quantified emission rates of infectious viruses in exhaled aerosol from individuals within their first days after symptom onset from covid-19"
Impact of respiratory aerosol size and number distribution on the relative importance of different routes in SARS-CoV-2 transmission	Ji, S., Jones, R. M., Lei, H.	2023	Exclude	Include	Excluded	This study did not met the inclusion criteria. Wrong article type. "Were identified from PubMed and Web of Science". This is a review
Expiratory Aerosol pH is a Driver of the Persistence of Airborne Influenza A Virus	Schaub, A.	2023	Exclude	Include	Excluded	This study did not met the inclusion criteria. Focusses more on relationship aerosol and virus particle instead of host factors
Exhaled Breath Aerosol Shedding of Highly Transmissible Versus Prior Severe Acute Respiratory Syndrome Coronavirus 2 Variants	Lai, J., Coleman, K. K., Tai, S. H. S., German, J., Hong, F., Albert, B., Esparza, Y., Srikakulapu, A. K., Schanz, M., Maldonado, I. S., Oertel, M., Fadul, N., Gold, T. L., Weston, S., Mullins, K., McPhaul, K. M., Frieman, M., Milton, D. K.	2023	Include	Exclude	Included	Seems to meet inclusion criteria. "Vaccinated and boosted cases can shed infectious SARS-CoV-2 via EBA" (is a host factor)
Exhaled Aerosols in PCR-confirmed SARS-CoV2-infected Children	Pia, S., Gerhard, S., Marius, K., Thomas, L., Stefan, Z., Folke, B.	2023	Include	Exclude	Included	No abstract, but seems to meet inclusion criteria based on the title
Do alternative tobacco products induce less adverse respiratory risk than cigarettes?	Bhat, T. A., Kalathil, S. G., Leigh, N., Hutson, A., Goniewicz, M. L., Thanavala, Y. M.	2023	Include	Exclude	Excluded	This study did not met the inclusion criteria. Not focussing on aerosol emission, but focusses on upper respiratory dysfunction and other host factors
Datasets of Simulated Exhaled Aerosol Images from Normal and Diseased Lungs with Multi-Level Similarities for Neural Network Training/Testing and Continuous Learning	Talaat, M., Si, X. H., Xi, J. X.	2023	Include	Exclude	Excluded	This study did not met the inclusion criteria. Does not meet inclusion criteria. Focusses on training and accuracy of models
Coronavirus-mimicking nanoparticles (CorNPs) in artificial saliva droplets and nanoaerosols: Influence of shape and environmental factors on particokinetics/particle aerodynamics	Singh, A. V., Katz, A., Maharjan, R. S., Gadicherla, A. K., Richter, M. H., Heyda, J., Del Pino, P., Laux, P., Luch, A.	2023	Exclude	Include	Excluded	This study did not met the inclusion criteria. Focusses mimicking aerosol generation and environment, does not investigate associations with host factors
Consideration on size, velocity and path of droplets emitted during running	Kuroki, T., Momma, R., Hoshi, D., Hong, S. C., Hizawa, N., Mukai, N., Watanabe, K., Okamoto, Y.	2023	Include	Exclude	Included	Seems to meet inclusion criteria. Average droplet size was measured during exercise
Aerosols, airflow, and more: examining the interaction of speech and the physical environment	Everett, C., Darquenne, C., Niles, R., Seifert, M., Tumminello, P. R., Slade, J. H.	2023	Include	Exclude	Included	Seems to meet inclusion criteria. Uncover the actual articulatory gestures that generate aerosol emissions
Aerosolize this: Generation, collection, and analysis of aerosolized virus in laboratory settings	Belser, J. A., Pulit-Penaloza, J. A., Maines, T. R.	2023	Exclude	Include	Excluded	This study did not met the inclusion criteria. Focussed on laboratory research and obstacles, not as much on emission
Transition from saliva droplets to solid aerosols in the context of COVID-19 spreading	Stiti, M., Castanet, G., Corber, A., Alden, M., Berrocal, E.	2022	Exclude	Include	Excluded	This study did not met the inclusion criteria. More Environmental focussed
Towards understanding respiratory particle transport and deposition in the human respiratory system: Effects of physiological conditions and particle properties	Yao, Z. Y., Zhao, T. Y., Su, W. L., You, S. M., Wang, C. H.	2022	Exclude	Include	Excluded	This study did not met the inclusion criteria. Deposition, no focus on emission.
Severe acute respiratory syndrome coronavirus 2 can be detected in exhaled aerosol sampled during a few minutes of breathing or coughing	Viklund, E., Kokelj, S., Larsson, P., Nordén, R., Andersson, M., Beck, O., Westin, J., Olin, A. C.	2022	Include	Exclude	Included	Seems to meet inclusion criteria. Various types of breathing and coughing and how infection with SARS-CoV-2 may influence the number and size of exhaled aerosol particles.
SARS-CoV-2 load in exhaled end-tidal breath fine aerosol condensates among acutely symptomatic COVID-19 cases	Moschos, S., Jajah, E., Almeida, P., Athanasiou, N., Nikolouzakis, T., Henderson, J., Ali, S., Mantso, T., Kofteridis, D., Zafiropoulos, A., Rokka, C., Queiroz, D., Tsatsakis, A., Katsaounou, P., Kotanidou, A., Lagiou, P., Aguiar, R., Teixeira, M., Magiorkinis, G., Katsaounou, P.	2022	Include	Exclude	Excluded	This study did not met the inclusion criteria. No abstract, also no emission rates but indicates how much virus per min breathing. No focus on host factors
SARS-CoV-2 in Exhaled Aerosol Particles from COVID-19 Cases and Its Association to Household Transmission	Alsved, M., Nygren, D., Thuresson, S., Medstrand, P., Fraenkel, C. J., Löndahl, J.	2022	Include	Exclude	Excluded	This study did not met the inclusion criteria. No emission quantities, only positive aerosol samples
Respiratory Particle Emission During Voice Assessment and Therapy Tasks in a Single Subject	Sund, L. T., Bhatt, N. K., Ference, E. H., Kim, W., Johns, M. M.	2022	Include	Exclude	Included	Seems to meet inclusion criteria. Respiratory particle emission was measured during a single-subject
Observation of Aerosol Generation by Human Subjects During Cardiopulmonary Exercise Testing Using a High-Powered Laser Technique: A Pilot Project	Varga, C. M., Kwiatkowski, K. J., Pedro, M. J., Groepenhoff, H., Rose, E. A., Gray, C., Pinkerton, K. D., McBride, M. G., Paridon, S. M.	2022	Include	Exclude	Included	Seems to meet inclusion criteria. Includes aerosol emission of individuals
Numerical Simulation of the Dispersion of Exhaled Aerosols from a Manikin with a Realistic Upper Airway	Wei, J. Y., Xie, H., Chen, X. L., Quan, X. B., Zhang, Z. C., Xie, X. J., Shi, J. P., Zeng, G. H.	2022	Exclude	Include	Excluded	This study did not met the inclusion criteria. Inclusion of mannekins, no host factors
Multiphase large-eddy simulations of human cough jet development and expiratory droplet dispersion	Lai, X., Li, S. F., Yan, J. L., Liu, L. S., Zhang, A. M.	2022	Include	Exclude	Excluded	This study did not met the inclusion criteria. Focusses on cough-jet formation, not aerosol emission
Modelling the direct virus exposure risk associated with respiratory events	Wang, J., Dalla Barba, F., Roccon, A., Sardina, G., Soldati, A., Picano, F.	2022	Exclude	Include	Included	Seems to meet inclusion criteria. Emission rates of different respiratory events
Modeling insights into SARS-CoV-2 respiratory tract infections prior to immune protection	Chen, A., Wessler, T., Daftari, K., Hinton, K., Boucher, R. C., Pickles, R., Freeman, R., Lai, S. K., Forest, M. G.	2022	Exclude	Include	Included	Seems to meet inclusion criteria. Models differences in human respiratory tract during infection before and after immune protection
Measuring interpersonal transmission of expiratory droplet nuclei in close proximity	Fu, L., Nielsen, P. V., Wang, Y., Liu, L.	2022	Exclude	Include	Excluded	This study did not met the inclusion criteria. Use of mannikins and focus on distance. No host factors
Exhaled Jet and Viral-Laden Aerosol Transport from Nasal Sneezing	Salati, H., Fletcher, D. F., Khamooshi, M., Dong, J. L., Ito, K., Vahaji, S., Inthavong, K.	2022	Include	Exclude	Excluded	This study did not met the inclusion criteria. Focusses on nasal-jet formation, not aerosol emission
Exhalation of alternative tobacco product aerosols differs from cigarette smoke-and may lead to alternative health risks	Karey, E., Reed, T., Katsigeorgis, M., Farrell, K., Hess, J., Gibbon, G., Weitzman, M., Gordon, T.	2022	Include	Exclude	Excluded	This study did not met the inclusion criteria. Exhale patterns between smoking and alternative tabbacco smoking
Enhancement effect of human movement on the high risk range of viral aerosols exhaled by a sitting person	Wu, J. L., Weng, W. G., Fu, M., Li, Y. Y., Lan, M. Q.	2022	Exclude	Include	Excluded	This study did not met the inclusion criteria. Environmental movement on spread
Droplet nuclei caustic formations in exhaled vortex rings	Papoutsakis, A., Danaila, I., Luddens, F., Gavaises, M.	2022	Include	Exclude	Excluded	This study did not met the inclusion criteria. Modelling study on vortex rings during coughing, not aerosol emission
Covid-19 Exposure Assessment Tool (CEAT): Easy-to-use tool to quantify exposure based on airflow, group behavior, and infection prevalence in the community	Schimmoller, B. J., Trovão, N. S., Isbell, M., Goel, C., Heck, B. F., Archer, T. C., Cardinal, K. D., Naik, N. B., Dutta, S., Daniel, A. R., Beheshti, A.	2022	Exclude	Include	Excluded	This study did not met the inclusion criteria. More community/group based model, no focus on host factors
COVID-19 Exposure Assessment Tool (CEAT): Exposure quantification based on ventilation, infection prevalence, group characteristics, and behavior	Schimmoller, B. J., Trovao, N. S., Isbell, M., Goel, C., Heck, B. F., Archer, T. C., Cardinal, K. D., Naik, N. B., Dutta, S., Daniel, A. R., Beheshti, A.	2022	Exclude	Include	Excluded	This study did not met the inclusion criteria. Duplicate; More community/group based model, no focus on host factors
Assessing suspension and infectivity times of virus-loaded aerosols involved in airborne transmission	Merhi, T., Atasi, O., Coetsier, C., Lalanne, B., Roger, K.	2022	Exclude	Include	Excluded	This study did not met the inclusion criteria. Focusses on airborne trainmission factors
Anatomy matters: The role of the subject-specific respiratory tract on aerosol deposition - A CFD study	Wedel, J., Steinmann, P., Štrakl, M., Hriberšek, M., Cui, Y., Ravnik, J.	2022	Exclude	Include	Excluded	This study did not met the inclusion criteria. Deposition of aerosols instead of emission
Analytic modeling and risk assessment of aerial transmission of SARS-CoV-2 virus through vaping expirations in shared micro-environments	Sussman, R. A., Golberstein, E., Polosa, R.	2022	Include	Exclude	Excluded	This study did not met the inclusion criteria. Review: looks into vape transmission of SARS--CoV-2
Analysis of airborne sputum droplets flow dynamic behaviors under different ambient conditions and aerosol size effects	Zeng, G., Chen, L., Yuan, H., Yamamoto, A., Chen, H., Maruyama, S.	2022	Exclude	Include	Excluded	This study did not met the inclusion criteria. Focus on environmental conditions
Airborne Pathogen Detection in Fine Aerosol Exhaled Breath Condensates	Henderson, J., Mantso, T., Ali, S., Groß, R., Müller, J. A., Wilkinson, A., Shah, K., Usher, L., Auld, B., Nelson, A., Cheung, W., Namdeo, A., Combrinck, M., Hackney, P., Turgul, V., Jahaj, E., Athanasiou, N., Nikolouzakis, T., Almeida, P. J., Rokka, C., Queiroz, D. C., Wright, E., Zafiropoulos, A., Kale, I., Smith, D., Kofteridis, D. P., Tsatsakis, A., Münch, J., Katsaounou, P. A., Kotanidou, A.…	2022	Include	Exclude	Excluded	This study did not met the inclusion criteria. Constituents of exhaled breath condensate and pathogen recognition, no emission rates
Aerosol emissions from wind instruments: effects of performer age, sex, sound pressure level, and bell covers	Volckens, J., Good, K. M., Goble, D., Good, N., Keller, J. P., Keisling, A., L'Orange, C., Morton, E., Phillips, R., Tanner, K.	2022	Include	Exclude	Excluded	This study did not met the inclusion criteria. "musical instruments" rather than host factors
A novel non-invasive method allowing for discovery of pathologically relevant proteins from small airways	Östling, J., Van Geest, M., Olsson, H. K., Dahlen, S. E., Viklund, E., Gustafsson, P. M., Mirgorodskaya, E., Olin, A. C.	2022	Include	Exclude	Included	Seems to meet inclusion criteria. Pathological protein assessment in exhaled breath
Variability in expiratory trajectory angles during consonant production by one human subject and from a physical mouth model: Application to respiratory droplet emission	Ahmed, T., Wendling, H. E., Mofakham, A. A., Ahmadi, G., Helenbrook, B. T., Ferro, A. R., Brown, D. M., Erath, B. D.	2021	Include	Exclude	Excluded	This study did not met the inclusion criteria. Focusses on expiratory flow field produced by consonant productions is highly unsteady
The effect of respiratory activity, non-invasive respiratory support and facemasks on aerosol generation and its relevance to COVID-19	Wilson, N. M., Marks, G. B., Eckhardt, A., Clarke, A. M., Young, F. P., Garden, F. L., Stewart, W., Cook, T. M., Tovey, E. R.	2021	Include	Exclude	Included	Seems to meet inclusion criteria. Includes breathing activities and healthy subjects
SARS-CoV-2 aerosol transmission indoors: A closer look at viral load, infectivity, the effectiveness of preventive measures and a simple approach for practical recommendations	Kriegel, M., Hartmann, A., Buchholz, U., Seifried, J., Baumgarte, S., Gastmeier, P.	2021	Exclude	Include	Included	Seems to meet inclusion criteria. Includes emitted virus and amount of respiratory particles
SARS COV-2 virus-laden droplets coughed from deep lungs: Numerical quantification in a single-path whole respiratory tract geometry	Si, X. A., Talaat, M., Xi, J. X.	2021	Include	Exclude	Included	Seems to meet inclusion criteria. various types of breathing and coughing and how infection with SARS-CoV-2 may influence the number and size of exhaled aerosol particles.
Respiratory Aerosol Emissions from Vocalization: Age and Sex Differences Are Explained by Volume and Exhaled CO<sub>2</sub>	Good, N., Fedak, K. M., Goble, D., Keisling, A., L'Orange, C., Morton, E., Phillips, R., Tanner, K., Volckens, J.	2021	Include	Exclude	Included	Seems to meet inclusion criteria. Age, sex differences on aerosol emission
Reply to Philip et al.: Aerosol Transmission of SARS-CoV-2: Inhalation as well as Exhalation Matters for COVID-19	Echternach, M., Westphalen, C., Köberlein, M. C., Gantner, S., Peters, G., Benthaus, T., Jakubaß, B., Kuranova, L., Döllinger, M., Kniesburges, S.	2021	Exclude	Include	Included	Seems to meet inclusion criteria. Reply, no abstract, but a focus on exhalation
Numerical simulation on deposition effects of ultrafine particles in the asymmetrical lower respiratory tract	Zhuang, Y. J., Ma, Z. J., Long, X. A., Yang, Y., Yu, Y. X.	2021	Exclude	Include	Excluded	This study did not met the inclusion criteria. Focus on deposition, not emission
Numerical Study of the Transmission of Exhaled Droplets between the Instructor and Students in a Typical Classroom	Farouk, M. I., Nassar, A. F., Elgamal, M. H.	2021	Exclude	Include	Excluded	This study did not met the inclusion criteria. Focus on environmental transmission, no focus on host factors
Novel non-invasive particles in exhaled air method to explore the lining fluid of small airways-a European population-based cohort study	Hussain-Alkhateeb, L., Bake, B., Holm, M., Emilsson, Ö, Mirgorodskaya, E., Olin, A. C.	2021	Include	Exclude	Included	Seems to meet inclusion criteria. Investigated collection of the particles of exhaled aerosol (PExA)
Multi-route transmission potential of SARS-CoV-2 in healthcare facilities	Feng, B., Xu, K., Gu, S., Zheng, S., Zou, Q., Xu, Y., Yu, L., Lou, F., Yu, F., Jin, T., Li, Y., Sheng, J., Yen, H. L., Zhong, Z., Wei, J., Chen, Y.	2021	Include	Exclude	Excluded	This study did not met the inclusion criteria. No aerosol emission measurement, more focus on environmental influences
Movement and transmission of human exhaled droplets/droplet nuclei	Dai, H., Zhao, B.	2021	Exclude	Include	Excluded	This study did not met the inclusion criteria. Review: summarize research results on transmission of human exhaled droplets and droplet nuclei
Modeling the viral load expelled in saliva droplets carrying SARS-CoV-2	Calles, A., Morán-López, J. L.	2021	Exclude	Include	Excluded	This study did not met the inclusion criteria. No investigation on associations with host factors, but focusses on amount and residence times
Modeling the viral load dependence of residence times of virus-laden droplets from COVID-19-infected subjects in indoor environments	Srinivasan, A., Krishan, J., Bathula, S., Mayya, Y. S.	2021	Exclude	Include	Excluded	This study did not met the inclusion criteria. Focussing on modelling of residence times
Modeling the impacts of physical distancing and other exposure determinants on aerosol transmission	Wagner, J., Sparks, T. L., Miller, S., Chen, W., Macher, J. M., Waldman, J. M.	2021	Exclude	Include	Excluded	This study did not met the inclusion criteria. Focussing on modelling of residence times
Modeling airborne pathogen transport and transmission risks of SARS-CoV-2	Ho, C. K.	2021	Exclude	Include	Excluded	This study did not met the inclusion criteria. Focusses on environmentak transmission, includes influences of concentrations, viral load but no emission rates or host factors
Modeling aerosol transmission of SARS-CoV-2 from human-exhaled particles in a hospital ward	Saw, L. H., Leo, B. F., Nor, N. S. M., Yip, C. W., Ibrahim, N., Hamid, H. H. A., Latif, M. T., Lin, C. Y., Nadzir, M. S. M.	2021	Include	Exclude	Included	Seems to meet inclusion criteria. Model includes different breathing activities
Modeling Aerial Transmission of Pathogens (Including the SARS-CoV-2 Virus) through Aerosol Emissions from E-Cigarettes	Sussman, R. A., Golberstein, E., Polosa, R.	2021	Include	Exclude	Included	Seems to meet inclusion criteria. Includes aerosol emission during vaping
Laminar flow ventilation system to prevent airborne infection during exercise in the COVID-19 crisis: A single-center observational study	Katsumata, Y., Sano, M., Okawara, H., Sawada, T., Nakashima, D., Ichihara, G., Fukuda, K., Sato, K., Kobayashi, E.	2021	Include	Exclude	Included	Seems to meet inclusion criteria. Includes information on aerosol emission during exercise
How severe acute respiratory syndrome coronavirus-2 aerosol propagates through the age-specific upper airways	Islam, M. S., Larpruenrudee, P., Saha, S. C., Pourmehran, O., Paul, A. R., Gemci, T., Collins, R., Paul, G., Gu, Y.	2021	Exclude	Include	Included	Seems to meet inclusion criteria. Includes information on age
Erratum: Exhaled aerosol increases with COVID-19 infection, age, and obesity (Proceedings of the National Academy of Sciences of the United States of America (2021) 118 (e2021830118) DOI: 10.1073/pnas.2021830118)		2021	Exclude	Include	Included	Seems to meet inclusion criteria. Comment on relevant paper
Effects of High-speed Wind, Humidity, and Temperature on the Generation of a SARS-CoV-2 Aerosol; a Novel Point of View	Nazari, A., Jafari, M., Rezaei, N., Arash-Azad, S., Talati, F., Nejad-Rahim, R., Taghizadeh-Hesary, F., Taghizadeh-Hesary, F.	2021	Exclude	Include	Included	Seems to meet inclusion criteria. Includes information on wind speed during cough or sneezes
Droplets and Aerosols Generated by Singing and the Risk of Coronavirus Disease 2019 for Choirs	Bahl, P., de Silva, C., Bhattacharjee, S., Stone, H., Doolan, C., Chughtai, A. A., MacIntyre, C. R.	2021	Exclude	Include	Included	Seems to meet inclusion criteria. Includes breathing activity
Direct numerical simulation of the turbulent flow generated during a violent expiratory event	Fabregat, A., Gisbert, F., Vernet, A., Dutta, S., Mittal, K., Pallarès, J.	2021	Exclude	Include	Excluded	This study did not met the inclusion criteria. Focusses on jet/flow of idealized cough. Host factors not included
Detection of influenza virus in air samples of patient rooms	Chamseddine, A., Soudani, N., Kanafani, Z., Alameddine,, Dbaibo, G., Zaraket, H., El-Fadel, M.	2021	Include	Exclude	Excluded	This study did not met the inclusion criteria. Environmental sampling of viruses, no host factors
Detecting SARS-CoV-2 in the Breath of COVID-19 Patients	Li, X., Li, J., Ge, Q., Du, Y., Li, G., Li, W., Zhang, T., Tan, L., Zhang, R., Yuan, X., Zhang, H., Zhang, C., Liu, W., Ding, W., Sun, L., Chen, K., Wang, Z., Shen, N., Lu, J.	2021	Include	Exclude	Excluded	This study did not met the inclusion criteria. Environmental sampling of viruses, no host factors
Computational modelling of nasal respiratory flow	Calmet, H., Inthavong, K., Owen, H., Dosimont, D., Lehmkuhl, O., Houzeaux, G., Vázquez, M.	2021	Exclude	Include	Excluded	This study did not met the inclusion criteria. Respiratory flow, no aerosol emission rates
Close proximity risk assessment for SARS-CoV-2 infection	Cortellessa, G., Stabile, L., Arpino, F., Faleiros, D. E., van den Bos, W., Morawska, L., Buonanno, G.	2021	Exclude	Include	Excluded	This study did not met the inclusion criteria. Focusses on distances of respiratory dropless, not on aerosol quantities
Characterization of exhaled particle deposition and ventilation in an indoor setting	Eilts, S. M., Li, L., Pope, Z. C., Hogan, C. J.	2021	Exclude	Include	Excluded	This study did not met the inclusion criteria. Inclusion of mannekins, and focus on deposition and environment
Bordetella Adenylate Cyclase Toxin Elicits Airway Mucin Secretion through Activation of the cAMP Response Element Binding Protein	Malandra, A., Rahman, W. U., Klimova, N., Streparola, G., Holubova, J., Osickova, A., Bariselli, S., Sebo, P., Osicka, R.	2021	Include	Exclude	Excluded	This study did not met the inclusion criteria. Upregulated mucin production by B.pertussis infection. No focus on respiratory particle emission
Bespoke flow experiments to capture the dynamics of coughs and sneezes	de Silva, C. M., Bahl, P., Doolan, C., MacIntyre, C. R.	2021	Include	Exclude	Included	Seems to meet inclusion criteria. Comparison of coughs vs sneezes
Airborne Transmission And Distribution	Burkett, J.	2021	Exclude	Include	Excluded	This study did not met the inclusion criteria. Not investigation on associations with host factors
Aerosol Transmission of SARS-CoV-2: Inhalation as well as Exhalation Matters for COVID-19	Philip, K. E. J., Lewis, A., Buttery, S. C., McCabe, C., Fancourt, D., Orton, C. M., Polkey, M. I., Hopkinson, N. S.	2021	Exclude	Include	Included	Seems to meet inclusion criteria. Looking into exhalation, no abstract however
Aerosol Dynamics Model for Estimating the Risk from Short-Range Airborne Transmission and Inhalation of Expiratory Droplets of SARS-CoV-2	Dhawan, S., Biswas, P.	2021	Exclude	Include	Excluded	This study did not met the inclusion criteria. Focussing on risk modelling
Aerial Transmission of the SARS-CoV-2 Virus through Environmental E-Cigarette Aerosols: Implications for Public Policies	Sussman, R. A., Golberstein, E., Polosa, R.	2021	Include	Exclude	Included	Seems to meet inclusion criteria. Includes respiratory and lifesyle factor
Acute Effects of Heated Tobacco Product (IQOS) Aerosol Inhalation on Lung Tissue Damage and Inflammatory Changes in the Lungs	Bhat, T. A., Kalathil, S. G., Leigh, N., Muthumalage, T., Rahman, I., Goniewicz, M. L., Thanavala, Y. M.	2021	Include	Exclude	Excluded	This study did not met the inclusion criteria. Focusses on inhalation of tabacco aerosol
Universal trends in human cough airflows at large distances	Prasanna Simha, P., Mohan Rao, P. S.	2020	Include	Exclude	Excluded	This study did not met the inclusion criteria. Airflows of cough with and without masks, but no investigations on host factors
Transport and fate of human expiratory droplets-A modeling approach	Wang, B. B., Wu, H. J., Wan, X. F.	2020	Exclude	Include	Excluded	This study did not met the inclusion criteria. Focusses on modelling of expiratory events, but no investigation of associations with host factors
Tobacco Smoking a Potential Risk Factor in Transmission of COVID-19 Infection	Ahmed, N., Maqsood, A., Abduljabbar, T., Vohra, F.	2020	Include	Exclude	Included	Seems to meet inclusion criteria. Focussing on host factor, smoking
The effect of oral and nasal breathing on the deposition of inhaled particles in upper and tracheobronchial airways	Lizal, F., Elcner, J., Jedelsky, J., Maly, M., Jicha, M., Farkas, Á, Belka, M., Rehak, Z., Adam, J., Brinek, A., Laznovsky, J., Zikmund, T., Kaiser, J.	2020	Exclude	Include	Excluded	This study did not met the inclusion criteria. Focusses on inhalation and simulations, rather than emission and host factors
Surface rheological properties alter aerosol formation from mucus mimetic surfaces	Hamed, R., Schenck, D. M., Fiegel, J.	2020	Include	Exclude	Excluded	This study did not met the inclusion criteria. No evaluation of host factors, but vicoelasticity might be important for aerosol generation.
Speech can produce jet-like transport relevant to asymptomatic spreading of virus	Abkarian, M., Mendez, S., Xue, N., Yang, F., Stone, H. A.	2020	Include	Exclude	Included	Seems to meet inclusion criteria. Includes a symptomatic and phonetic features during speech or coughs
Short-range airborne route dominates exposure of respiratory infection during close contact	Chen, W. Z., Zhang, N., Wei, J. J., Yen, H. L., Li, Y. G.	2020	Exclude	Include	Excluded	This study did not met the inclusion criteria. Does not investigate emission associations with host factors
Quantitative aerobiologic analysis of an influenza human challenge-transmission trial	Bueno de Mesquita, P. J., Noakes, C. J., Milton, D. K.	2020	Include	Exclude	Included	Seems to meet inclusion criteria. Infectious dose of influenza virus for symptomatic individuals
Particle sizes of infectious aerosols: implications for infection control	Fennelly, K. P.	2020	Exclude	Include	Excluded	This study did not met the inclusion criteria. Viewpoint paper, no actual data
On the Effect of the Respiratory Droplet Generation Condition on COVID-19 Transmission	Shafaghi, A. H., Talabazar, F. R., Kosar, A., Ghorbani, M.	2020	Include	Exclude	Included	Seems to meet inclusion criteria. Source and size of droplets is included
Minimal transmission in an influenza A (H3N2) human challenge-transmission model within a controlled exposure environment	Nguyen-Van-Tam, J. S., Killingley, B., Enstone, J., Hewitt, M., Pantelic, J., Grantham, M. L., de Mesquita, P. J. B., Lambkin-Williams, R., Gilbert, A., Mann, A., Forni, J., Noakes, C. J., Levine, M. Z., Berman, L., Lindstrom, S., Cauchemez, S., Bischoff, W., Tellier, R., Milton, D. K.	2020	Include	Exclude	Excluded	This study did not met the inclusion criteria. Human-challenge study, focussing on attack rate, no evaluation of host factors
May SARS-CoV-2 Diffusion Be Favored by Alkaline Aerosols and Ammonia Emissions?	Manigrasso, M., Protano, C., Guerriero, E., Vitali, M., Avino, P.	2020	Include	Exclude	Excluded	This study did not met the inclusion criteria. Focus on ammonia, air pollution, pH and environment
Investigating the relationship between breath aerosol size and exhaled breath condensate (EBC) metabolomic content	Schmidt, A. J., Borras, E., Kenyon, N. J., Davis, C. E.	2020	Include	Exclude	Excluded	This study did not met the inclusion criteria. Focus on filter sizes of EBC device, no evaluation of host factors
Human Ammonia Emission Rates under Various Indoor Environmental Conditions	Li, M. Z., Weschler, C. J., Bekö, G., Wargocki, P., Lucic, G., Williams, J.	2020	Include	Exclude	Excluded	This study did not met the inclusion criteria. Ammonia exhalation rates, no respiratory particles
Host-to-host airborne transmission as a multiphase flow problem for science-based social distance guidelines	Balachandar, S., Zaleski, S., Soldati, A., Ahmadi, G., Bourouiba, L.	2020	Include	Exclude	Included	Seems to meet inclusion criteria. Includes process of generations by exhalation
Estimation of airborne viral emission: Quanta emission rate of SARS-CoV-2 for infection risk assessment	Buonanno, G., Stabile, L., Morawska, L.	2020	Include	Exclude	Included	Seems to meet inclusion criteria. Includes individual parameters
Estimation of Viral Aerosol Emissions From Simulated Individuals With Asymptomatic to Moderate Coronavirus Disease 2019	Riediker, M., Tsai, D. H.	2020	Include	Exclude	Excluded	This study did not met the inclusion criteria. Focusses on a model of how many copies/ml per respiratory activity. No investigation on associations with host factors
Effect of speech volume on respiratory emission of oral bacteria as a potential indicator of pathogen transmissibility risk	Patel, R. K., Shackelford, I. A., Priddy, M. C., Kopechek, J. A.	2020	Include	Exclude	Included	Seems to meet inclusion criteria. Includes speech volume
Deposition of bronchiole-originated droplets in the lower airways during exhalation	Yu, H., Yen, H. L., Li, Y.	2020	Exclude	Include	Included	Seems to meet inclusion criteria. Deposition of droplets during exhalation
Breathing Is Enough: For the Spread of Influenza Virus and SARS-CoV-2 by Breathing only	Scheuch, G.	2020	Exclude	Include	Excluded	This study did not met the inclusion criteria. Wrong article type, literature review
Aerosol persistence in relation to possible transmission of SARS-CoV-2	Smith, S. H., Somsen, G. A., van Rijn, C., Kooij, S., van der Hoek, L., Bem, R. A., Bonn, D.	2020	Include	Exclude	Included	Seems to meet inclusion criteria. Measurement of size distribution and total numbers of aerosols
Pores of Kohn: forgotten alveolar structures and potential source of aerosols in exhaled breath	Oldham, M. J., Moss, O. R.	2019	Include	Exclude	Included	Seems to meet inclusion criteria. Focus on constituents of deep lung proteins in exhaled breath
Influenza virus RNA recovered from droplets and droplet nuclei emitted by adults in an acute care setting	Yip, L., Finn, M., Granados, A., Prost, K., McGeer, A., Gubbay, J. B., Scott, J., Mubareka, S.	2019	Include	Exclude	Included	Seems to meet inclusion criteria. Looked into patient demographics or clinical presentation
Environmental Persistence of Influenza Viruses Is Dependent upon Virus Type and Host Origin	Kormuth, K. A., Lin, K., Qian, Z., Myerburg, M. M., Marr, L. C., Lakdawala, S. S.	2019	Exclude	Include	Excluded	This study did not met the inclusion criteria. No focus on aerosol emission or host factors, more Environmental focussed
A Case Study Evaluating the Risk of Infection from Middle Eastern Respiratory Syndrome Coronavirus (MERS-CoV) in a Hospital Setting Through Bioaerosols	Adhikari, U., Chabrelie, A., Weir, M., Boehnke, K., McKenzie, E., Ikner, L., Wang, M., Wang, Q., Young, K., Haas, C. N., Rose, J., Mitchell, J.	2019	Include	Exclude	Excluded	This study did not met the inclusion criteria. Environmental focus and transmission risk, no investigation on host factors
Passive exposure to e-cigarette emissions: Immediate respiratory effects	Tzortzi, A., Teloniatis, S. I., Matiampa, G., Bakelas, G., Vyzikidou, V. K., Vardavas, C., Behrakis, P. K., Fernandez, E.	2018	Include	Exclude	Excluded	This study did not met the inclusion criteria. Focus on passive effects of e-cigarette on respiratory system
Infectious virus in exhaled breath of symptomatic seasonal influenza cases from a college community	Yan, J., Grantham, M., Pantelic, J., Bueno de Mesquita, P. J., Albert, B., Liu, F., Ehrman, S., Milton, D. K.	2018	Include	Exclude	Included	Seems to meet inclusion criteria. Associations with host factors
Face mask sampling reveals antimicrobial resistance genes in exhaled aerosols from patients with chronic obstructive pulmonary disease and healthy volunteers	Kennedy, M., Ramsheh, M. Y., Williams, C. M. L., Auty, J., Haldar, K., Abdulwhhab, M., Brightling, C. E., Barer, M. R.	2018	Include	Exclude	Included	Seems to meet inclusion criteria. Includes aerosol content, also patients with COPD
Microbiota in Exhaled Breath Condensate and the Lung	Glendinning, L., Wright, S., Tennant, P., Gill, A. C., Collie, D., McLachlan, G.	2017	Exclude	Include	Excluded	This study did not met the inclusion criteria. Procedures for collecting lung microbiota, no investigation onhost factors
In vitro exposure system for study of aerosolized influenza virus	Creager, H. M., Zeng, H., Pulit-Penaloza, J. A., Maines, T. R., Tumpey, T. M., Belser, J. A.	2017	Exclude	Include	Excluded	This study did not met the inclusion criteria. In vitro research, no investigation on host factors
Exhaled particles as markers of small airway inflammation in subjects with asthma	Larsson, P., Lärstad, M., Bake, B., Hammar, O., Bredberg, A., Almstrand, A. C., Mirgorodskaya, E., Olin, A. C.	2017	Include	Exclude	Included	Seems to meet inclusion criteria. Exhaled oarticles in aerosol, also host factors
Exhaled Particles After a Standardized Breathing Maneuver	Bake, B., Ljungström, E., Claesson, A., Carlsen, H. K., Holm, M., Olin, A. C.	2017	Include	Exclude	Included	Seems to meet inclusion criteria. Measures exhaled particles of healthy individuals
Emission rates and the personal cloud effect associated with particle release from the perihuman environment	Licina, D., Tian, Y., Nazaroff, W. W.	2017	Include	Exclude	Excluded	This study did not met the inclusion criteria. The study focusses on simulations, no investigations on host factors
Electronic Cigarette Use and Respiratory Symptoms in Adolescents	McConnell, R., Barrington-Trimis, J. L., Wang, K. J., Urman, R., Hong, H. N., Unger, J., Samet, J., Leventhal, A., Berhane, K.	2017	Include	Exclude	Excluded	This study did not met the inclusion criteria. Survey, no actual aerosol data
Computational analysis of aerosol-dynamics in a human whole-lung airway model	Kolanjiyil, A. V., Kleinstreuer, C.	2017	Include	Exclude	Excluded	This study did not met the inclusion criteria. Computational model, focusses on deposition rather than emission
Characterization of exhaled breath particles collected by an electret filter technique	Tinglev, ÅD, Ullah, S., Ljungkvist, G., Viklund, E., Olin, A. C., Beck, O.	2016	Include	Exclude	Included	Seems to meet inclusion criteria. Particles are counted from healthy volunteers
Detecting Lung Diseases from Exhaled Aerosols: Non-Invasive Lung Diagnosis Using Fractal Analysis and SVM Classification	Xi, J., Zhao, W., Yuan, J. E., Kim, J., Si, X., Xu, X.	2015	Include	Exclude	Included	Seems to meet inclusion criteria. Aerosol exhale patterns associated with disease (asthmatic etc.)
Characterization of exhaled particles from the human lungs in airway obstruction	Schwarz, K., Biller, H., Windt, H., Koch, W., Hohlfeld, J. M.	2015	Include	Exclude	Included	Seems to meet inclusion criteria. Host factor and aerosol emission rate
CFD modeling and image analysis of exhaled aerosols due to a growing bronchial tumor: towards non-invasive diagnosis and treatment of respiratory obstructive diseases	Xi, J., Kim, J., Si, X. A., Corley, R. A., Kabilan, S., Wang, S.	2015	Include	Exclude	Included	Seems to meet inclusion criteria. Focus on exhaled aerosol patterns and disease
Analysis of cigarette smoking mechanism by real time video-endoscopic documentation	Shoffel-Havakuk, H., Halperin, D., Haimovich, Y., Yarkoni, T. R., Cohen, O., Hain, M., Lahav, Y.	2015	Include	Exclude	Excluded	This study did not met the inclusion criteria. Focus on smoke breathing patterns, not specifically on aerosol emission.
Seasonal Changes in Endotoxin Exposure and Its Relationship to Exhaled Nitric Oxide and Exhaled Breath Condensate pH Levels in Atopic and Healthy Children	Wan, G. H., Yan, D. C., Tung, T. H., Tang, C. S., Liu, C. H.	2013	Include	Exclude	Excluded	This study did not met the inclusion criteria. No aerosol emission measurement, focus on environment.
Large-scale CFD simulations of airflow and particle deposition in lung airway	Soni, B., Aliabadi, S.	2013	Exclude	Include	Excluded	This study did not met the inclusion criteria. Deposition focussed
Exposure to influenza virus aerosols during routine patient care	Bischoff, W. E., Swett, K., Leng, I., Peters, T. R.	2013	Include	Exclude	Excluded	This study did not met the inclusion criteria. Focusses on the risk for infection, no investigation on host factors
Effectiveness of cough etiquette maneuvers in disrupting the chain of transmission of infectious respiratory diseases	Zayas, G., Chiang, M. C., Wong, E., MacDonald, F., Lange, C. F., Senthilselvan, A., King, M.	2013	Include	Exclude	Included	Seems to meet inclusion criteria. Includes measurements of droplets/coughs also etiquettes as host factor
A new methodology for studying dynamics of aerosol particles in sneeze and cough using a digital high-vision, high-speed video system and vector analyses	Nishimura, H., Sakata, S., Kaga, A.	2013	Include	Exclude	Excluded	This study did not met the inclusion criteria. Focus on aerosol cloud emission, no investigation on host factors
Macroscopic to microscopic scales of particle dosimetry: from source to fate in the body	Solomon, P. A., Gehr, P., Bennett, D. H., Phalen, R. F., Méndez, L. B., Rothen-Rutishauser, B., Clift, M., Brandenberger, C., Mühlfeld, C.	2012	Exclude	Include	Excluded	This study did not met the inclusion criteria. Deposition focussed
Exhaled Air Dispersion during Coughing with and without Wearing a Surgical or N95 Mask	Hui, D. S., Chow, B. K., Chu, L., Ng, S. S., Lee, N., Gin, T., Chan, M. T. V.	2012	Exclude	Include	Excluded	This study did not met the inclusion criteria. Coughs were generated, no investigation on host factors
Cough aerosol in healthy participants: fundamental knowledge to optimize droplet-spread infectious respiratory disease management	Zayas, G., Chiang, M. C., Wong, E., MacDonald, F., Lange, C. F., Senthilselvan, A., King, M.	2012	Include	Exclude	Included	Seems to meet inclusion criteria. Sizes and numbers, also host factors were checked.
Computational Fluid Dynamics Simulation of Airflow Patterns and Particle Deposition Characteristics in Children Upper Respiratory Tracts	Liu, Z. J., Li, A. G., Xu, X. X., Gao, R.	2012	Exclude	Include	Excluded	This study did not met the inclusion criteria. Focus on deposition
Categorization of Lung Morphology Based on FRC and Height: Computer Simulations of Aerosol Deposition	Pichelin, M., Caillibotte, G., Katz, I., Martonen, T.	2012	Exclude	Include	Excluded	This study did not met the inclusion criteria. Focus on deposition
Airflow dynamics of coughing in healthy human volunteers by shadowgraph imaging: An aid to aerosol infection control	Tang, J. W., Nicolle, A., Pantelic, J., Koh, G. C., de Wang, L., Amin, M., Klettner, C. A., Cheong, D. K. W., Sekhar, C., Tham, K. W.	2012	Include	Exclude	Included	Seems to meet inclusion criteria. Emission tratified based on sex
Relation between humidity and size of exhaled particles	Holmgren, H., Bake, B., Olin, A. C., Ljungström, E.	2011	Exclude	Include	Excluded	This study did not met the inclusion criteria. Environmental focussed paper. No focus on host factors
Modeling the evaporation and dispersion of airborne sputum droplets expelled from a human cough	Redrow, J., Mao, S. L., Celik, I., Posada, J. A., Feng, Z. G.	2011	Exclude	Include	Excluded	This study did not met the inclusion criteria. Environmental focussed, no investigation on host factors
Influenza infection risk and predominate exposure route: uncertainty analysis	Jones, R. M., Adida, E.	2011	Exclude	Include	Excluded	This study did not met the inclusion criteria. No investigation on host factors
Influenza Virus Aerosols in Human Exhaled Breath: Particle Size, Culturability, and Effect of Surgical Masks	Fabian, P., Milton, D., Angel, M., Perez, D., McDevitt, J.	2011	Include	Exclude	Included	Seems to meet inclusion criteria. Particle size is included
An experimental study quantifying pulmonary ventilation on inhalation of aerosol under steady and episodic emission	Poon, C. K., Lai, A. C.	2011	Exclude	Include	Excluded	This study did not met the inclusion criteria. Environmental focussed
Measurements of airborne influenza virus in aerosol particles from human coughs	Lindsley, W. G., Blachere, F. M., Thewlis, R. E., Vishnu, A., Davis, K. A., Cao, G., Palmer, J. E., Clark, K. E., Fisher, M. A., Khakoo, R., Beezhold, D. H.	2010	Include	Exclude	Included	Seems to meet inclusion criteria. Sizes and particle quantities included
Influenza Virus Aerosols in Human Exhaled Breath: Particle Size, Culturability, and Effect of Surgical Masks	Milton, D. K., Fabian, M. P., Angel, M., Perez, D. R., McDevitt, J.	2010	Include	Exclude	Excluded	This study did not met the inclusion criteria. Duplicate
Viral kinetics and exhaled droplet size affect indoor transmission dynamics of influenza infection	Chen, S. C., Chio, C. P., Jou, L. J., Liao, C. M.	2009	Exclude	Include	Excluded	This study did not met the inclusion criteria. Risk assessment, no focus on host factors
Exhaled droplets due to talking and coughing	Xie, X., Li, Y., Sun, H., Liu, L.	2009	Include	Exclude	Included	Seems to meet inclusion criteria. Measurements of sizes and amount
Size-dependent deposition of particles in the human lung at steady-state breathing	Park, S. S., Wexler, A. S.	2008	Exclude	Include	Excluded	This study did not met the inclusion criteria. Deposition focussed
Nasal contribution to breathing and fine particle deposition in children versus adults	Bennett, W. D., Zeman, K. L., Jarabek, A. M.	2008	Exclude	Include	Excluded	This study did not met the inclusion criteria. Deposition focussed
Total respiratory tract deposition of fine micrometer-sized particles in healthy adults: empirical equations for sex and breathing pattern	Kim, C. S., Hu, S. C.	2006	Exclude	Include	Excluded	This study did not met the inclusion criteria. Deposition focussed
Toward understanding the risk of secondary airborne infection: emission of respirable pathogens	Nicas, M., Nazaroff, W. W., Hubbard, A.	2005	Exclude	Include	Included	Seems to meet inclusion criteria. Focus on aerosol emission, also super spreaders included
Study of SARS transmission via liquid droplets in air	Wang, B., Zhang, A., Sun, J. L., Liu, H., Hu, J., Xu, L. X.	2005	Exclude	Include	Excluded	This study did not met the inclusion criteria. Environmental focus
Inhaling to mitigate exhaled bioaerosols	Edwards, D. A., Man, J. C., Brand, P., Katstra, J. P., Sommerer, K., Stone, H. A., Nardell, E., Scheuch, G.	2004	Include	Exclude	Included	Seems to meet inclusion criteria. Focus on emission
Examination of exhaled breath condensate in patients with asthma and chronic obstructive pulmonary diseases	Čáp, P., Pehal, F., Zima, T., Homolka, J.	2004	Include	Exclude	Included	Seems to meet inclusion criteria. Host factors and emission patterns
Relationship between exhaled nitric oxide and airway hyperresponsiveness following experimental rhinovirus infection in asthmatic subjects	de Gouw, H. W., Grünberg, K., Schot, R., Kroes, A. C., Dick, E. C., Sterk, P. J.	1998	Include	Exclude	Excluded	This study did not met the inclusion criteria. Emission of gasses after infection
Airway deposition of inhaled particles in healthy and pathological subjects	Roy, M., Malarbet, J. L., Becquemin, M. H., Bouchikhi, A., Bertholon, J. F.	1994	Exclude	Include	Excluded	This study did not met the inclusion criteria. Deposition focussed
Detection of nonvolatile macromolecules in breath. A possible diagnostic tool?	Scheideler, L., Manke, H. G., Schwulera, U., Inacker, O., Hämmerle, H.	1993	Include	Exclude	Excluded	This study did not met the inclusion criteria. Exhaled breath condensate of various diseases. Not necissarily respiratory particles associated with host factors
Deposition and dispersion of aerosols in the airways of the human respiratory tract: the effect of particle size	Scheuch, G., Stahlhofen, W.	1992	Exclude	Include	Included	Seems to meet inclusion criteria. Also focus on dispersion
Particle deposition and resistance in the noses of adults and children	Becquemin, M. H., Swift, D. L., Bouchikhi, A., Roy, M., Teillac, A.	1991	Exclude	Include	Excluded	This study did not met the inclusion criteria. Deposition focussed
Particle concentration in exhaled breath	Ayer, H. E., Willeke, K.	1988	Include	Exclude	Included	Seems to meet inclusion criteria. No abstract, but focusses on composition. Might be relevant
Convective exchange between the nose and the atmosphere	Haselton, F. R., Sperandio, P. G.	1988	Exclude	Include	Excluded	This study did not met the inclusion criteria. Focusses on efficiency of gas exchange of nose,no evaluation of influence of host factors
Particle concentration in exhaled breath	Fairchild, C. I., Stampfer, J. F.	1987	Include	Exclude	Included	Seems to meet inclusion criteria. Measurements of particle emission.
Regional lung function: physiology and clinical applications	Hughes, J. M.	1985	Exclude	Include	Excluded	This study did not met the inclusion criteria. No focus on respiratory particle emission
Influence of breath holding at total lung capacity on maximal expiratory flow measurements	Higenbottam, T., Clark, T. J.	1981	Include	Exclude	Excluded	This study did not met the inclusion criteria. Focus on respiratory particle quantity and residence times, but no investigation on host factors

## Sheet: 2_Title_Abstract_Second_Search
Title	Author	Year	Review 1 Initial decision NH	Review 2 Initial decision KL	Decision	Reason for Decision
Airborne respiratory aerosol transport and deposition in a two-person office using a novel diffusion-based numerical model	S. Obeid; P. White; J. Rosati Rowe; V. Ilacqua; M. S. Rawat; A. R. Ferro; G. Ahmadi	2024	Exclude	Include	Exclude	Flow inside office, no investigation of host factor associations
Beyond droplet deposition: Virus transport and deposition modeling in respiratory tract influenced by ambient environment and exhalation activities	D. T. Luo; Z. V. Luo; X. H. Zheng; H. Qian	2024	Exclude	Include	Exclude	Focus on deposition not emission
Cannabinoids detected in exhaled breath condensate after cannabis use	J. L. Berry; A. Brooks-Russell; C. N. Beuning; S. A. Limbacher; T. M. Lovestead; K. M. Jeerage	2024	Include	Exclude	Exclude	Study does not focus on aerosol emission
Correlation between beverage consumption and droplet production during respiratory activity using interferometric Mie imaging experiment	W. Oh; Y. Bu; H. Kikumoto; R. Ooka	2024	Include	Include	Include	Study focusses on repsiratory particle emission and consumption
Effect of Vocalization on Human Aerosol Dynamics: Whispering Produces More Aerosols than Speaking	E. Sanmark; A. Tuhkuri-Matvejeff; A. Geneid; L. M. Oksanen; P. Alku; J. Hakala; P. Heikkilä; V. Silvonen; A. Taipale; T. Rönkkö; A. M. Laukkanen; S. Saari; V. A. Vartiainen	2024	Include	Exclude	Include	Study focusses on vocalization and respiratory particle emission
Effects of saline nebulization on SARS-CoV-2 RNA spreading and exhaled bio-aerosol particles in COVID-19 patients	F. Buttini; L. Gori; F. Morecchiato; A. Sorano; A. Antonelli; G. M. Rossolini; A. Bartoloni; J. Mencarini; R. Bettini; F. Lavorini	2024	Include	Exclude	Include	Study focusses on particle composition and emission
Evaluation of airborne transmission of respiratory contaminants in a passenger car cabin with window opening	Y. W. Yan; J. Hu; K. Zhong; H. W. Jia	2024	Exclude	Include	Exclude	Focus on room layout, no investigation of host factor associations
Evaluation of the spatial distribution of aerosols produced by various respiratory activities	W. Oh; H. Kikumoto; Y. Bu; R. Ooka	2024	Include	Include	Include	Meets inclusion criteria
Exhaled aerosol increases with COVID-19 infection, age, and obesity	D. A. Edwards; D. Ausiello; J. Salzman; T. Devlin; R. Langer; B. J. Beddingfield; A. C. Fears; L. A. Doyle-Meyers; R. K. Redmann; S. Z. Killeen; N. J. Maness; C. J. Roy	2021	Include	Include	Include	Meets inclusion criteria
Exhaled breath condensate contains extracellular vesicles (EVs) that carry miRNA cargos of lung tissue origin that can be selectively purified and analyzed	M. I. Mitchell; I. Z. Ben-Dov; K. Y. Ye; C. S. A. Liu; M. Shi; A. Sadoughi; C. R. Shah; T. Siddiqui; A. Okorozo; M. Gutierrez; R. Unawane; L. Biamonte; K. Parihk; S. Spivack; O. Loudig	2024	Include	Exclude	Include	Meets inclusion criteria
Exhaled breath condensate: clinical applications	S. Fuschillo; C. Candia; S. E. D’anna; C. Lombardi; C. Merola; A. Iovine; M. Filippelli; P. Ambrosino; M. Maniscalco	2024	Exclude	Include	Include	Meets the inclusion criteria
Frequency, kinetics and determinants of viable SARS-CoV-2 in bioaerosols from ambulatory COVID-19 patients infected with the Beta, Delta or Omicron variants	S. Jaumdally; M. Tomasicchio; A. Pooran; A. Esmail; A. Kotze; S. Meier; L. Wilson; S. Oelofse; C. van der Merwe; A. Roomaney; M. Davids; T. Suliman; R. Joseph; T. Perumal; A. Scott; M. Shaw; W. Preiser; C. Williamson; A. Goga; E. Mayne; G. Gray; P. Moore; A. Sigal; J. Limberis; J. Metcalfe; K. Dheda	2024	Include	Include	Include	Meets inclusion criteria
Human emissions of size-resolved fluorescent bioaerosols in control situations	Y. Y. Xie; Y. X. Wang; J. Z. He; X. D. Yang; X. L. Duan; B. Zhao	2024	Include	Include	Include	Meets inclusion criteria
Impact of Organic Compounds on the Stability of Influenza A Virus in deposited 1-µl droplets	A. Schaub; S. C. David; I. Glas; L. K. Klein; K. Violaki; C. Terrettaz; G. Motos; N. Bluvshtein; B. Luo; M. Pohl; W. Hugentobler; A. Nenes; S. Stertz; U. K. Krieger; T. Peter; T. Kohn	2024	Exclude	Include	Exclude	Study focusses on in-vitro experiments
Impact of respiratory aerosol size and number distribution on the relative importance of different routes in SARS-CoV-2 transmission	S. Ji; R. M. Jones; H. Lei	2024	Include	Exclude	Include	Meets inclusion criteria, includes particle numbers and sizes
Indices of airway resistance and reactance from impulse oscillometry correlate with aerosol particle emission in different age groups	B. Schumm; S. Bremer; K. Knoedlseder; M. Schoenfelder; R. Hain; L. Semmler; E. Lorenz; H. Wackerhage; C. J. Kaehler; R. Joerres	2024	Include	Exclude	Include	Meets inclusion criteria
Numerical Investigations of Exhaling Respiratory Aerosol from Inside of the Human Respiratory Tract	Y. N. Feng; J. T. Wang; X. G. Cui	2024	Include	Exclude	Exclude	Study focusses on modelling and does not include size measurements on quantitative methods
Quantifying Exhaled Particles in Healthy Humans During Various Respiratory Activities Under Realistic Conditions	K. Schwarz; N. Struß; L. Banari; J. M. Hohlfeld	2024	Include	Include	Include	Meets inclusion criteria
Relationship between Exhaled Aerosol and Carbon Dioxide Emission Across Respiratory Activities	B. Moseley; J. Archer; C. M. Orton; H. E. Symons; N. A. Watson; B. Saccente-Kennedy; K. E. J. Philip; J. H. Hull; D. Costello; J. D. Calder; P. L. Shah; B. R. Bzdek; J. P. Reid	2024	Include	Exclude	Include	Meets inclusion criteria
Resolving the Loss of Intermediate-Size Speech Aerosols in Funnel-Guided Particle Counting Measurements	T. Kakeshpour; A. Bax	2024	Include	Exclude	Exclude	Study does not include associations with host factors
Seasonal influenza viruses decay more rapidly at intermediate humidity in droplets containing saliva compared to respiratory mucus	N. C. Rockey; V. Le Sage; L. C. Marr; S. S. Lakdawala	2024	Exclude	Include	Exclude	Study focusses on in-vitro experiments
Stability of influenza A virus in droplets and aerosols is heightened by the presence of commensal respiratory bacteria	S. C. David; A. Schaub; C. Terrettaz; G. Motos; L. J. Costa; D. S. Nolan; M. Augugliaro; I. Glas; M. O. Pohl; L. K. Klein; B. Luo; N. Bluvshtein; K. Violaki; W. Hugentobler; U. K. Krieger; T. Peter; S. Stertz; A. Nenes; T. Kohn	2024	Exclude	Include	Exclude	Study focusses on in-vitro experiments
Stability of influenza A virus in droplets and aerosols is heightened by the presence of commensal respiratory bacteria	S. C. David; A. Schaub; C. Terrettaz; G. Motos; L. J. Costa; D. S. Nolan; M. Augugliaro; H. K. Wynn; I. Glas; M. O. Pohl; L. K. Klein; B. P. Luo; N. Bluvshtein; K. Violaki; W. Hugentobler; U. K. Krieger; T. Peter; S. Stertz; A. Nenes; T. Kohn	2024	Exclude	Include	Exclude	Study focusses on in-vitro experiments
The fate of an inhaled cigarette puff in the human respiratory tract	B. Asgharian; O. Price; S. Wasdo; C. Li; K. O. Peters; R. M. Haskins; S. Chemerynski; J. Schroeter	2024	Exclude	Include	Exclude	Focus on deposition analysis, no focus on emission
The role of puff volume in vaping emissions, inhalation risks, and metabolic perturbations: a pilot study	J. Jeon; X. He; A. Shinde; M. Meister; L. Barnett; Q. Zhang; M. Black; J. Shannahan; C. Wright	2024	Include	Exclude	Exclude	Study focusses on modelling and does not include size measurements on quantitative methods
Three dimensional analysis of the exhalation flow in the proximity of the mouth	F. A. Berlanga; P. Gomez; A. Esteban; L. Liu; P. V. Nielsen	2024	Include	Include	Include	Meets inclusion criteria

## Sheet: 3_Full_Text_Screening
Search date	Authors	Year	Title	Review 1 Initial decision NH	Review 2 Initial decision KL	Decision	Reason for Decision
230224	S. Pia; S. Gerhard; K. Marius; L. Thomas; Z. Stefan; B. Folke	2023	Exhaled Aerosols in PCR-confirmed SARS-CoV2-infected Children	Include	Exclude	Exclude	Duplicate
230224	D. Gutmann; G. Scheuch; T. Lehmkühler; L. S. Herrlich; M. Hutter; C. Stephan; M. Vehreschild; Y. Khodamoradi; A. K. Gossmann; F. King; F. Weis; M. Weiss; H. F. Rabenau; J. Graf; H. Donath; R. Schubert; S. Zielen	2022	Aerosol measurement identifies SARS-CoV 2 PCR positive adults compared with healthy controls	Include	Include	Exclude	Duplicate
230224		2021	Erratum: Exhaled aerosol increases with COVID-19 infection, age, and obesity (Proceedings of the National Academy of Sciences of the United States of America (2021) 118 (e2021830118) DOI: 10.1073/pnas.2021830118)	Exclude	Include	Exclude	Wrong article type (Correction)
230224	W. G. Lindsley; J. D. Noti; F. M. Blachere; R. E. Thewlis; S. B. Martin; S. Othumpangat; B. Noorbakhsh; W. T. Goldsmith; A. Vishnu; J. E. Palmer; K. E. Clark; D. H. Beezhold	2015	Viable influenza A virus in airborne particles from human coughs	Include	Include	Exclude	Duplicate
230224	P. Fabian; D. Milton; M. Angel; D. Perez; J. McDevitt	2011	Influenza Virus Aerosols in Human Exhaled Breath: Particle Size, Culturability, and Effect of Surgical Masks	Include	Exclude	Exclude	Duplicate
300924	K. Schwarz; N. Struß; L. Banari; J. M. Hohlfeld	2024	Quantifying Exhaled Particles in Healthy Humans During Various Respiratory Activities Under Realistic Conditions	Include	Include	Exclude	Duplicate
300924	T. Kakeshpour; A. Bax	2024	Resolving the Loss of Intermediate-Size Speech Aerosols in Funnel-Guided Particle Counting Measurements	Include	Exclude	Exclude	Wrong study outcome. No investigation of association with host factors
300924	S. Jaumdally; M. Tomasicchio; A. Pooran; A. Esmail; A. Kotze; S. Meier; L. Wilson; S. Oelofse; C. van der Merwe; A. Roomaney; M. Davids; T. Suliman; R. Joseph; T. Perumal; A. Scott; M. Shaw; W. Preiser; C. Williamson; A. Goga; E. Mayne; G. Gray; P. Moore; A. Sigal; J. Limberis; J. Metcalfe; K. Dheda	2024	Frequency, kinetics and determinants of viable SARS-CoV-2 in bioaerosols from ambulatory COVID-19 patients infected with the Beta, Delta or Omicron variants	Include	Include	Included	Investigates virus presence within particles (positive culture) and meets inclusion criteria
300924	B. Schumm; S. Bremer; K. Knoedlseder; M. Schoenfelder; R. Hain; L. Semmler; E. Lorenz; H. Wackerhage; C. J. Kaehler; R. Joerres	2024	Indices of airway resistance and reactance from impulse oscillometry correlate with aerosol particle emission in different age groups	Include	Exclude	Included	Particle quantification in respiratory emissions and meets inclusion criteria
300924	B. Moseley; J. Archer; C. M. Orton; H. E. Symons; N. A. Watson; B. Saccente-Kennedy; K. E. J. Philip; J. H. Hull; D. Costello; J. D. Calder; P. L. Shah; B. R. Bzdek; J. P. Reid	2024	Relationship between Exhaled Aerosol and Carbon Dioxide Emission Across Respiratory Activities	Include	Exclude	Included	Particle quantification in respiratory emissions and meets inclusion criteria
230224	B. Schumm; S. Bremer; K. Knödlseder; M. Schönfelder; R. Hain; L. Semmler; E. Lorenz; R. Jörres; H. Wackerhage; C. J. Kähler	2023	Lung aerosol particle emission increases with age at rest and during exercise	Include	Include	Included	Particle quantification in respiratory emissions and meets inclusion criteria
230224	P. Schuchmann; G. Scheuch; R. Naumann; M. Keute; T. Lücke; S. Zielen; F. Brinkmann	2023	Exhaled aerosols among PCR-confirmed SARS-CoV-2-infected children	Include	Include	Included	Particle quantification in respiratory emissions and meets inclusion criteria
230224	M. S. Rawat; M. Agirsoy; D. Senarathna; B. D. Erath; T. Ahmed; S. Mondal; A. R. Ferro	2023	Comparing respiratory aerosol emissions between children and adults during sustained phonation	Include	Include	Included	Particle quantification in respiratory emissions and meets inclusion criteria
230224	S. Pan; C. Xu; C. W. Francis Yu; L. Liu	2023	Characterization and size distribution of initial droplet concentration discharged from human breathing and speaking	Include	Include	Included	Particle quantification in respiratory emissions and meets inclusion criteria
230224	J. Harrison; B. Saccente-Kennedy; C. M. Orton; L. P. McCarthy; J. Archer; H. E. Symons; A. Szczepanska; N. A. Watson; W. J. Browne; B. Moseley; K. E. J. Philip; J. H. Hull; J. D. Calder; D. Costello; P. L. Shah; R. Epstein; J. P. Reid; B. R. Bzdek	2023	Emission rates, size distributions, and generation mechanism of oral respiratory droplets	Include	Include	Included	Particle quantification in respiratory emissions and meets inclusion criteria
230224	D. Gutmann; G. Scheuch; T. Lehmkühler; L. S. Herrlich; A. Landeis; M. Hutter; C. Stephan; M. Vehreschild; Y. Khodamoradi; A. K. Gossmann; F. King; F. Weis; M. Weiss; H. F. Rabenau; J. Graf; H. Donath; R. Schubert; S. Zielen	2023	Aerosol measurement identifies SARS-CoV 2 PCR positive adults compared with healthy controls	Include	Include	Included	Particle quantification in respiratory emissions and meets inclusion criteria
230224	V. T. K. Chow; D. J. W. Tay; M. I. C. Chen; J. W. Tang; D. K. Milton; K. W. Tham	2023	Influenza A and B Viruses in Fine Aerosols of Exhaled Breath Samples from Patients in Tropical Singapore	Include	Include	Included	Virus presence in particles (RNA) and meets inclusion criteria
230224	G. Bagheri; O. Schlenczek; L. Turco; B. Thiede; K. Stieger; J. M. Kosub; S. Clauberg; M. L. Pöhlker; C. Pöhlker; J. Moláček; S. Scheithauer; E. Bodenschatz	2023	Size, concentration, and origin of human exhaled particles and their dependence on human factors with implications on infection transmission	Include	Include	Included	Particle quantification in respiratory emissions and meets inclusion criteria
230224	M. Alsved; D. Nygren; S. Thuresson; C. J. Fraenkel; P. Medstrand; J. Löndahl	2023	Size distribution of exhaled aerosol particles containing SARS-CoV-2 RNA	Include	Include	Included	Virus presence in particles (RNA) and meets inclusion criteria
230224	J. Lai; K. K. Coleman; S. H. S. Tai; J. German; F. Hong; B. Albert; Y. Esparza; A. K. Srikakulapu; M. Schanz; I. S. Maldonado; M. Oertel; N. Fadul; T. L. Gold; S. Weston; K. Mullins; K. M. McPhaul; M. Frieman; D. K. Milton	2023	Exhaled Breath Aerosol Shedding of Highly Transmissible Versus Prior Severe Acute Respiratory Syndrome Coronavirus 2 Variants	Include	Exclude	Included	Virus presence in particles (RNA) and meets inclusion criteria
230224	E. Viklund; S. Kokelj; P. Larsson; R. Nordén; M. Andersson; O. Beck; J. Westin; A. C. Olin	2022	Severe acute respiratory syndrome coronavirus 2 can be detected in exhaled aerosol sampled during a few minutes of breathing or coughing	Include	Exclude	Included	Particle quantification in respiratory emissions and Virus presence in particles (RNA) and meets inclusion criteria
230224	C. M. Varga; K. J. Kwiatkowski; M. J. Pedro; H. Groepenhoff; E. A. Rose; C. Gray; K. D. Pinkerton; M. G. McBride; S. M. Paridon	2022	Observation of Aerosol Generation by Human Subjects During Cardiopulmonary Exercise Testing Using a High-Powered Laser Technique: A Pilot Project	Include	Exclude	Included	Brief report, Particle quantification in respiratory emissions. Meets inclusion criteria
230224	C. M. Orton; H. E. Symons; B. Moseley; J. Archer; N. A. Watson; K. E. J. Philip; S. Sheikh; B. Saccente-Kennedy; D. Costello; W. J. Browne; J. D. Calder; B. R. Bzdek; J. H. Hull; J. P. Reid; P. L. Shah	2022	A comparison of respiratory particle emission rates at rest and while speaking or exercising	Include	Include	Included	Particle quantification in respiratory emissions and meets inclusion criteria
230224	B. Mutsch; M. Heiber; F. Grätz; R. Hain; M. Schönfelder; S. Kaps; D. Schranner; C. J. Kähler; H. Wackerhage	2022	Aerosol particle emission increases exponentially above moderate exercise intensity resulting in superemission during maximal exercise	Include	Include	Included	Particle quantification in respiratory emissions and meets inclusion criteria
230224	D. Gutmann; H. Donath; L. Herrlich; T. Lehmkuehler; A. Landeis; E. R. Ume; M. Hutter; A. K. Gossmann; F. Weis; M. Weiss; H. F. Rabenau; S. Zielen	2022	Exhaled Aerosols in SARS-CoV-2 Polymerase Chain Reaction-Positive Children and Age-Matched-Negative Controls	Include	Include	Included	Particle quantification in respiratory emissions and meets inclusion criteria
230224	M. Fleischer; L. Schumann; A. Hartmann; R. S. Walker; L. Ifrim; D. von Zadow; J. Lüske; J. Seybold; M. Kriegel; D. Mürbe	2022	Pre-adolescent children exhibit lower aerosol particle volume emissions than adults for breathing, speaking, singing and shouting	Include	Include	Included	Particle quantification in respiratory emissions and meets inclusion criteria
230224	K. K. Coleman; D. J. W. Tay; K. S. Tan; S. W. X. Ong; T. S. Than; M. H. Koh; Y. Q. Chin; H. Nasir; T. M. Mak; J. J. H. Chu; D. K. Milton; V. T. K. Chow; P. A. Tambyah; M. Chen; K. W. Tham	2022	Viral Load of Severe Acute Respiratory Syndrome Coronavirus 2 (SARS-CoV-2) in Respiratory Aerosols Emitted by Patients With Coronavirus Disease 2019 (COVID-19) While Breathing, Talking, and Singing	Include	Include	Included	Virus presence in particles (RNA) and meets inclusion criteria
230224	J. Archer; L. P. McCarthy; H. E. Symons; N. A. Watson; C. M. Orton; W. J. Browne; J. Harrison; B. Moseley; K. E. J. Philip; J. D. Calder; P. L. Shah; B. R. Bzdek; D. Costello; J. P. Reid	2022	Comparing aerosol number and mass exhalation rates from children and adults during breathing, speaking and singing	Include	Include	Included	Particle quantification in respiratory emissions and meets inclusion criteria
230224	T. Ahmed; M. S. Rawat; A. R. Ferro; A. A. Mofakham; B. T. Helenbrook; G. Ahmadi; D. Senarathna; S. Mondal; D. Brown; B. D. Erath	2022	Characterizing respiratory aerosol emissions during sustained phonation	Include	Include	Included	Particle quantification in respiratory emissions and meets inclusion criteria
230224	P. Sajgalik; A. Garzona-Navas; I. Csécs; J. W. Askew; F. Lopez-Jimenez; A. S. Niven; B. D. Johnson; T. G. Allison	2021	Characterization of Aerosol Generation During Various Intensities of Exercise	Include	Include	Included	Particle quantification in respiratory emissions and meets inclusion criteria
230224	N. Kappelt; H. S. Russell; S. Kwiatkowski; A. Afshari; M. S. Johnson	2021	Correlation of Respiratory Aerosols and Metabolic Carbon Dioxide	Include	Include	Included	Particle quantification in respiratory emissions and meets inclusion criteria
230224	D. Mürbe; M. Kriegel; J. Lange; L. Schumann; A. Hartmann; M. Fleischer	2021	Aerosol emission of adolescents voices during speaking, singing and shouting	Include	Include	Included	Particle quantification in respiratory emissions and meets inclusion criteria
230224	D. Mürbe; M. Kriegel; J. Lange; H. Rotheudt; M. Fleischer	2021	Aerosol emission in professional singing of classical music	Include	Include	Included	Particle quantification in respiratory emissions and meets inclusion criteria
230224	N. Good; K. M. Fedak; D. Goble; A. Keisling; C. L'Orange; E. Morton; R. Phillips; K. Tanner; J. Volckens	2021	Respiratory Aerosol Emissions from Vocalization: Age and Sex Differences Are Explained by Volume and Exhaled CO<sub>2</sub>	Include	Exclude	Included	Particle quantification in respiratory emissions and meets inclusion criteria
230224	D. A. Edwards; D. Ausiello; J. Salzman; T. Devlin; R. Langer; B. J. Beddingfield; A. C. Fears; L. A. Doyle-Meyers; R. K. Redmann; S. Z. Killeen; N. J. Maness; C. J. Roy	2021	Exhaled aerosol increases with COVID-19 infection, age, and obesity	Include	Include	Included	Particle quantification in respiratory emissions and meets inclusion criteria
230224	P. J. B. de Mesquita; J. Nguyen-Van-Tam; B. Killingley; J. Enstone; R. Lambkin-Williams; A. S. Gilbert; A. Mann; J. Forni; J. Yan; J. Pantelic; M. L. Grantham; D. K. Milton	2021	Influenza A (H3) illness and viral aerosol shedding from symptomatic naturally infected and experimentally infected cases	Include	Include	Included	Virus presence in particles (RNA) and meets inclusion criteria
Citation searching	F. K. A. Gregson; N. A. Watson; C. M. Orton; A. E. Haddrell; L. P. McCarthy; T. J. R. Finnie; N. Gent; G. C. Donaldson; P. L. Shah; J. D. Calder; B. R. Bzdek; D. Costello; J. P. Reid	2021	Comparing aerosol concentrations and particle size distributions generated by singing, speaking and breathing	Citation searching	Citation searching	Included	Particle quantification in respiratory emissions and meets inclusion criteria
230224	J. Lee; D. Yoo; S. Ryu; S. Ham; K. Lee; M. Yeo; K. Min; C. Yoon	2019	Quantity, Size Distribution, and Characteristics of Cough-generated Aerosol Produced by Patients with an Upper Respiratory Tract Infection	Include	Include	Included	Particle quantification in respiratory emissions and meets inclusion criteria
230224	S. Asadi; A. S. Wexler; C. D. Cappa; S. Barreda; N. M. Bouvier; W. D. Ristenpart	2019	Aerosol emission and superemission during human speech increase with voice loudness	Include	Include	Included	Particle quantification in respiratory emissions and meets inclusion criteria
230224	J. Yan; M. Grantham; J. Pantelic; P. J. Bueno de Mesquita; B. Albert; F. Liu; S. Ehrman; D. K. Milton	2018	Infectious virus in exhaled breath of symptomatic seasonal influenza cases from a college community	Include	Exclude	Included	Virus presence in particles (RNA) and meets inclusion criteria
230224	B. Bake; E. Ljungström; A. Claesson; H. K. Carlsen; M. Holm; A. C. Olin	2017	Exhaled Particles After a Standardized Breathing Maneuver	Include	Exclude	Included	Particle quantification in respiratory emissions and meets inclusion criteria
230224	D. K. Milton; M. P. Fabian; B. J. Cowling; M. L. Grantham; J. J. McDevitt	2013	Influenza virus aerosols in human exhaled breath: particle size, culturability, and effect of surgical masks	Include	Include	Included	Virus presence in particles (RNA) and meets inclusion criteria
230224	G. Zayas; M. C. Chiang; E. Wong; F. MacDonald; C. F. Lange; A. Senthilselvan; M. King	2012	Cough aerosol in healthy participants: fundamental knowledge to optimize droplet-spread infectious respiratory disease management	Include	Exclude	Included	Particle quantification in respiratory emissions and meets inclusion criteria
230224	W. G. Lindsley; T. A. Pearce; J. B. Hudnall; K. A. Davis; S. M. Davis; M. A. Fisher; R. Khakoo; J. E. Palmer; K. E. Clark; I. Celik; C. C. Coffey; F. M. Blachere; D. H. Beezhold	2012	Quantity and size distribution of cough-generated aerosol particles produced by influenza patients during and after illness	Include	Include	Included	Particle quantification in respiratory emissions and meets inclusion criteria
230224	P. Fabian; J. Brain; E. A. Houseman; J. Gern; D. K. Milton	2011	Origin of exhaled breath particles from healthy and human rhinovirus-infected subjects	Include	Include	Included	Particle quantification in respiratory emissions and meets inclusion criteria
300924	W. Oh; Y. Bu; H. Kikumoto; R. Ooka	2024	Correlation between beverage consumption and droplet production during respiratory activity using interferometric Mie imaging experiment	Include	Include	Exclude	Wrong study outcome. Focus on emission and consumption, though no host factors discussed
300924	E. Sanmark; A. Tuhkuri-Matvejeff; A. Geneid; L. M. Oksanen; P. Alku; J. Hakala; P. Heikkilä; V. Silvonen; A. Taipale; T. Rönkkö; A. M. Laukkanen; S. Saari; V. A. Vartiainen	2024	Effect of Vocalization on Human Aerosol Dynamics: Whispering Produces More Aerosols than Speaking	Include	Exclude	Exclude	Wrong study outcome. Focusses on respiratory activities, no host factors discussed
300924	F. Buttini; L. Gori; F. Morecchiato; A. Sorano; A. Antonelli; G. M. Rossolini; A. Bartoloni; J. Mencarini; R. Bettini; F. Lavorini	2024	Effects of saline nebulization on SARS-CoV-2 RNA spreading and exhaled bio-aerosol particles in COVID-19 patients	Include	Exclude	Exclude	Wrong study outcome. Effects of medication on emission, no host factors discussed
300924	W. Oh; H. Kikumoto; Y. Bu; R. Ooka	2024	Evaluation of the spatial distribution of aerosols produced by various respiratory activities	Include	Include	Exclude	Wrong study outcome. Focusses on respiratory activities, no host factors discussed
300924	D. A. Edwards; D. Ausiello; J. Salzman; T. Devlin; R. Langer; B. J. Beddingfield; A. C. Fears; L. A. Doyle-Meyers; R. K. Redmann; S. Z. Killeen; N. J. Maness; C. J. Roy	2021	Exhaled aerosol increases with COVID-19 infection, age, and obesity	Include	Include	Exclude	Duplicate
300924	M. I. Mitchell; I. Z. Ben-Dov; K. Y. Ye; C. S. A. Liu; M. Shi; A. Sadoughi; C. R. Shah; T. Siddiqui; A. Okorozo; M. Gutierrez; R. Unawane; L. Biamonte; K. Parihk; S. Spivack; O. Loudig	2024	Exhaled breath condensate contains extracellular vesicles (EVs) that carry miRNA cargos of lung tissue origin that can be selectively purified and analyzed	Include	Exclude	Exclude	Wrong study setup. No investigation of particle quantification and size measurements
300924	S. Fuschillo; C. Candia; S. E. D’anna; C. Lombardi; C. Merola; A. Iovine; M. Filippelli; P. Ambrosino; M. Maniscalco	2024	Exhaled breath condensate: clinical applications	Exclude	Include	Exclude	Incorrect language (Italian)
230224	W. G. Lindsley; F. M. Blachere; R. E. Thewlis; A. Vishnu; K. A. Davis; G. Cao; J. E. Palmer; K. E. Clark; M. A. Fisher; R. Khakoo; D. H. Beezhold	2010	Measurements of airborne influenza virus in aerosol particles from human coughs	Include	Exclude	Included	Virus presence in particles (RNA) and meets inclusion criteria
300924	Y. Y. Xie; Y. X. Wang; J. Z. He; X. D. Yang; X. L. Duan; B. Zhao	2024	Human emissions of size-resolved fluorescent bioaerosols in control situations	Include	Include	Exclude	Wrong study outcome. Not exclusively focussing on respiratory particles, but rather on environmental and bioaerosols generated via other bodily processes.
300924	S. Ji; R. M. Jones; H. Lei	2024	Impact of respiratory aerosol size and number distribution on the relative importance of different routes in SARS-CoV-2 transmission	Include	Exclude	Exclude	Wrong article type (Review)
230224	K. Schwarz; H. Biller; H. Windt; W. Koch; J. M. Hohlfeld	2010	Characterization of exhaled particles from the healthy human lung--a systematic analysis in relation to pulmonary function variables	Include	Include	Included	Particle quantification in respiratory emissions and meets inclusion criteria
Citation searching	A.-C. Almstrand; B. Bake; E. Ljungström; P. Larsson; A. Bredberg; E. Mirgorodskaya; A. Olin.	2010	Effect of airway opening on production of exhaled particles	Citation searching	Citation searching	Included	Particle quantification in respiratory emissions and meets inclusion criteria
300924	F. A. Berlanga; P. Gomez; A. Esteban; L. Liu; P. V. Nielsen	2024	Three dimensional analysis of the exhalation flow in the proximity of the mouth	Include	Include	Exclude	Wrong study setup. Computational modelling, no inclusion of humans.
230224	P. Čáp; F. Pehal; T. Zima; J. Homolka	2004	Examination of exhaled breath condensate in patients with asthma and chronic obstructive pulmonary diseases	Include	Exclude	Exclude	Not retreived
230224	C. I. Fairchild; J. F. Stampfer	1987	Particle concentration in exhaled breath	Include	Exclude	Exclude	Not retreived
230224	S. John; L. Fagnan; C. F. Lange	2021	Study of Spread of Aerosols during Different Breathing Cycles Using Computational Fluid Dynamics	Include	Include	Exclude	Not retreived
230224	G. Scheuch; W. Stahlhofen	1992	Deposition and dispersion of aerosols in the airways of the human respiratory tract: the effect of particle size	Exclude	Include	Exclude	Not retreived
230224	K. Schwarz; L. Banari; W. Koch; H. Windt; N. Struss; J. M. Hohlfeld	2023	Variability in Exhaled Aerosol Emission in Healthy Humans for Different Respiratory Activities	Include	Include	Exclude	Not retreived
230224	L. Morawska; G. R. Johnson; Z. D. Ristovski; M. Hargreaves; K. Mengersen; S. Corbett; C. Y. H. Chao; Y. Li; D. Katoshevski	2009	Size distribution and sites of origin of droplets expelled from the human respiratory tract during expiratory activities	Include	Include	Exclude	Not retreived
230224	B. Luo; A. Schaub; I. Glas; L. K. Klein; S. C. David; N. Bluvshtein; K. Violaki; G. Motos; M. Pohl; W. Hugentobler; A. Nenes; U. K. Krieger; S. Stertz; T. Peter; T. Kohn	2022	Acidity of expiratory aerosols controls the infectivity of airborne influenza virus and SARS-CoV-2	Include	Include	Exclude	Wrong article type (preprint)
230224	J. Lai; K. K. Coleman; S. H. S. Tai; J. German; F. Hong; B. Albert; Y. Esparza; A. K. Srikakulapu; M. Schanz; I. S. Maldonado; M. Oertel; N. Fadul; T. L. Gold; S. Weston; K. Mullins; K. M. McPhaul; M. Frieman; D. K. Milton	2022	Evolution of SARS-CoV-2 Shedding in Exhaled Breath Aerosols	Include	Include	Exclude	Wrong article type (preprint)
230224	N. Sapoval; P. J. B. de Mesquita; Y. Liu; R. Wang; T. R. Liu; J. Garza; T. Williams; C. Cadiz; G. S. Tan; H. van Bakel; R. A. L. Elworth; M. L. Grantham; D. K. Milton; T. J. Treangen	2021	Intrahost-diversity of influenza A virus in upper and lower respiratory tract derived samples from a college community	Include	Include	Exclude	Wrong article type (preprint)
230224	G. R. Johnson; L. Morawska	2009	The mechanism of breath aerosol formation	Include	Include	Included	Particle quantification in respiratory emissions and meets inclusion criteria
230224	J. Li; J. Zheng; P. Chen; B. Wang; Y. Zhang; J. Xiong; L. You; Y. Jin; L. Jiang; F. Tang; H. Wen; C. Hong; X. Zeng; L. Li; B. Lu; B. Rong; Z. Wang	2023	Higher SARS-CoV-2 shedding in exhaled aerosol probably contributed to the enhanced transmissibility of Omicron BA.5 subvariant	Include	Include	Exclude	Wrong article type (Letter)
230224		2023	The workouts that lead to higher aerosol emissions — and higher viral spread	Include	Include	Exclude	Wrong article type. Nature magazine article
230224	N. M. Wilson; T. M. Cook; E. R. Tovey	2022	Effect of frequency and amplitude of respiratory activity on aerosol emissions	Include	Include	Exclude	Wrong article type (Letter)
230224	J. Li; Y. Zhang; L. Jiang; H. Cheng; J. Li; L. Li; Z. Chen; F. Tang; Y. Fu; Y. Jin; B. Lu; J. Zheng; Z. Wang	2022	Similar aerosol emission rates and viral loads in upper respiratory tracts for COVID-19 patients with Delta and Omicron variant infection	Include	Include	Exclude	Wrong article type (Letter)
230224	J. Stohner	2021	Does exhaled aerosol increase with COVID-19 infection correlate with body mass index-years?	Include	Include	Exclude	Wrong article type (Letter)
230224	K. E. J. Philip; A. Lewis; S. C. Buttery; C. McCabe; D. Fancourt; C. M. Orton; M. I. Polkey; N. S. Hopkinson	2021	Aerosol Transmission of SARS-CoV-2: Inhalation as well as Exhalation Matters for COVID-19	Exclude	Include	Exclude	Wrong article type (Reply)
230224	M. Echternach; C. Westphalen; M. C. Köberlein; S. Gantner; G. Peters; T. Benthaus; B. Jakubaß; L. Kuranova; M. Döllinger; S. Kniesburges	2021	Reply to Philip et al.: Aerosol Transmission of SARS-CoV-2: Inhalation as well as Exhalation Matters for COVID-19	Exclude	Include	Exclude	Wrong article type (Reply)
230224	P. Z. Chen; N. Bobrovitz; Z. Premji; M. Koopmans; D. N. Fisman; F. X. Gu	2021	Heterogeneity in transmissibility and shedding SARS-CoV-2 via droplets and aerosols	Include	Include	Exclude	Wrong article type (Review)
230224		2021	Correction for Edwards et al., Exhaled aerosol increases with COVID-19 infection, age, and obesity	Include	Include	Exclude	Wrong article type (Correction)
230224	M. Riediker; L. Morawska	2020	Low Exhaled Breath Droplet Formation May Explain Why Children are Poor SARS-CoV-2 Transmitters	Include	Include	Exclude	Wrong article type (Letter)
230224	S. H. Lau; K. W. Tham; H. K. Lee; E. S. Koay; D. J. Tay; J. S. Teo; M. I. Chen; F. X. Ivan; C. K. Kwoh; V. T. Chow	2018	Characterizing exhaled aerosol droplets during influenza A and B infections, and viral hemagglutinin phylogenetic analyses in a university cohort	Include	Include	Exclude	Wrong article type (Abstract)
230224	M. Nicas; W. W. Nazaroff; A. Hubbard	2005	Toward understanding the risk of secondary airborne infection: emission of respirable pathogens	Exclude	Include	Exclude	Wrong article type (Review)
230224	K. Schwarz; N. Struß; L. Banari; J. M. Hohlfeld	2024	Quantifying Exhaled Particles in Healthy Humans During Various Respiratory Activities Under Realistic Conditions	Include	Include	Exclude	Wrong study outcome. Investigates respiratory activities but no investigation of associated host factors.
230224	A. Roth; M. Stiti; D. Frantz; A. Corber; E. Berrocal	2023	Exhaled aerosols and saliva dropletsmeasured in time and 3D space: Quantification of pathogens flow rate applied to SARS-CoV-2	Include	Include	Exclude	Wrong study outcome. Investigates respiratory activities but no investigation of associated host factors.
230224	P. P. Moschovis; J. Lombay; J. Rooney; S. R. Schenkel; D. Singh; S. J. Rezaei; N. Salo; A. Gong; L. M. Yonker; J. Shah; D. Hayden; P. L. Hibberd; P. Demokritou; T. B. Kinane	2023	The effect of activity and face masks on exhaled particles in children	Include	Exclude	Exclude	Wrong study outcome. Focus on the effect of face masks, not associations with host factors included
230224	A. Haddrell; M. Otero-Fernandez; H. Oswin; T. Cogan; J. Bazire; J. Tian; R. Alexander; J. F. S. Mann; D. Hill; A. Finn; A. D. Davidson; J. P. Reid	2023	Differences in airborne stability of SARS-CoV-2 variants of concern is impacted by alkalinity of surrogates of respiratory aerosol	Include	Include	Exclude	Wrong study outcome. Infectivity decay of viruses in pH level of respiratory particles, no inclusion of host factors within their analysis.
230224	H. Alsaad; G. Schälte; M. Schneeweiß; L. Becher; M. Pollack; A. W. Gena; M. Schweiker; M. Hartmann; C. Voelker; R. Rossaint; M. Irrgang	2023	The Spread of Exhaled Air and Aerosols during Physical Exercise	Include	Include	Exclude	Wrong study outcome. Focus on the effect of face masks, not associations with host factors included
230224	L. Wang; T. Lin; H. Da Costa; S. Zhu; T. Stockman; A. Kumar; J. Weaver; M. Spede; D. K. Milton; J. Hertzberg; D. W. Toohey; M. E. Vance; S. L. Miller; J. Srebric	2022	Characterization of aerosol plumes from singing and playing wind instruments associated with the risk of airborne virus transmission	Include	Include	Exclude	Wrong study outcome. No host factors discussed, focus on emission during use of musical instruments
230224	N. M. Wilson; G. B. Marks; A. Eckhardt; A. M. Clarke; F. P. Young; F. L. Garden; W. Stewart; T. M. Cook; E. R. Tovey	2021	The effect of respiratory activity, non-invasive respiratory support and facemasks on aerosol generation and its relevance to COVID-19	Include	Exclude	Exclude	Wrong study outcome. Focus on respiratory activites and the effect of face masks, not associations with host factors included
230224	G. Zayas; M. C. Chiang; E. Wong; F. MacDonald; C. F. Lange; A. Senthilselvan; M. King	2013	Effectiveness of cough etiquette maneuvers in disrupting the chain of transmission of infectious respiratory diseases	Include	Exclude	Exclude	Wrong study outcome. Focusses on prevention, no host factors discussed.
230224	Z. Y. Han; W. G. Weng; Q. Y. Huang	2013	Characterizations of particle size distribution of the droplets exhaled by sneeze	Include	Include	Exclude	Wrong study outcome. Investigates respiratory activities but no investigation of associated host factors.
230224	J. W. Tang; A. Nicolle; J. Pantelic; G. C. Koh; L. de Wang; M. Amin; C. A. Klettner; D. K. W. Cheong; C. Sekhar; K. W. Tham	2012	Airflow dynamics of coughing in healthy human volunteers by shadowgraph imaging: An aid to aerosol infection control	Include	Exclude	Exclude	Wrong study outcome. Investigates respiratory activities but no investigation of associated host factors.
230224	C. Everett; C. Darquenne; R. Niles; M. Seifert; P. R. Tumminello; J. H. Slade	2023	Aerosols, airflow, and more: examining the interaction of speech and the physical environment	Include	Exclude	Exclude	Wrong study outcome. Investigates respiratory activities but no investigation of associated host factors.
230224	A. J. Prussin; Z. Z. Cheng; W. N. Leng; S. China; L. C. Marr	2023	Size-Resolved Elemental Composition of Respiratory Particles in Three Healthy Subjects	Include	Include	Exclude	Wrong study outcome. Focusses on composition rather than the influence of host factors on emission
230224	L. T. Sund; N. K. Bhatt; E. H. Ference; W. Kim; M. M. Johns	2022	Respiratory Particle Emission During Voice Assessment and Therapy Tasks in a Single Subject	Include	Exclude	Exclude	Wrong study outcome. Investigates respiratory activities but no investigation of associated host factors.
230224	Y. Shen; J. M. Courtney; P. Anfinrud; A. Bax	2022	Hybrid measurement of respiratory aerosol reveals a dominant coarse fraction resulting from speech that remains airborne for minutes	Include	Include	Exclude	Wrong study outcome. Investigates respiratory activities but no investigation of associated host factors.
230224	L. Hussain-Alkhateeb; B. Bake; M. Holm; Ö. Emilsson; E. Mirgorodskaya; A. C. Olin	2021	Novel non-invasive particles in exhaled air method to explore the lining fluid of small airways-a European population-based cohort study	Include	Exclude	Exclude	Wrong study outcome. Focusses on composition rather than the influence of host factors on emission
230224	T. Eiche; M. Kuster	2020	Aerosol Release by Healthy People during Speaking: Possible Contribution to the Transmission of SARS-CoV-2	Include	Include	Exclude	Wrong study outcome. Investigates respiratory activities but no investigation of associated host factors.
230224	S. Asadi; A. S. Wexler; C. D. Cappa; S. Barreda; N. M. Bouvier; W. D. Ristenpart	2020	Effect of voicing and articulation manner on aerosol particle emission during human speech	Include	Include	Exclude	Wrong study outcome. Investigates respiratory activities but no investigation of associated host factors.
230224	P. Larsson; M. Lärstad; B. Bake; O. Hammar; A. Bredberg; A. C. Almstrand; E. Mirgorodskaya; A. C. Olin	2017	Exhaled particles as markers of small airway inflammation in subjects with asthma	Include	Exclude	Exclude	Wrong study outcome. Focus on composition rather than emission or virus
230224	Å. Tinglev; S. Ullah; G. Ljungkvist; E. Viklund; A. C. Olin; O. Beck	2016	Characterization of exhaled breath particles collected by an electret filter technique	Include	Exclude	Exclude	Wrong study outcome. Focus on composition rather than emission or virus
230224	K. Schwarz; H. Biller; H. Windt; W. Koch; J. M. Hohlfeld	2015	Characterization of exhaled particles from the human lungs in airway obstruction	Include	Exclude	Exclude	Wrong study outcome. Focus on lung parameters rather than host factors.
230224	X. Xie; Y. Li; H. Sun; L. Liu	2009	Exhaled droplets due to talking and coughing	Include	Exclude	Exclude	Wrong study outcome. Investigates respiratory activities but no investigation of associated host factors.
230224	H. E. Ayer; K. Willeke	1988	Particle concentration in exhaled breath	Include	Exclude	Exclude	Wrong study outcome. Investigates respiratory activities but no investigation of associated host factors.
230224	D. A. Edwards; J. C. Man; P. Brand; J. P. Katstra; K. Sommerer; H. A. Stone; E. Nardell; G. Scheuch	2004	Inhaling to mitigate exhaled bioaerosols	Include	Exclude	Exclude	Wrong study outcome. Effects of medication on emission, no host factors discussed
230224	R. S. Papineni; F. S. Rosenthal	1997	The size distribution of droplets in the exhaled breath of healthy human subjects	Include	Include	Exclude	Wrong study outcome. Investigates respiratory activities but no investigation of associated host factors.
300924	S. Obeid; P. White; J. Rosati Rowe; V. Ilacqua; M. S. Rawat; A. R. Ferro; G. Ahmadi	2024	Airborne respiratory aerosol transport and deposition in a two-person office using a novel diffusion-based numerical model	Exclude	Include	Exclude	Wrong study outcome. Flow inside office, no investigation of the influence of host factors
300924	D. T. Luo; Z. V. Luo; X. H. Zheng; H. Qian	2024	Beyond droplet deposition: Virus transport and deposition modeling in respiratory tract influenced by ambient environment and exhalation activities	Exclude	Include	Exclude	Wrong study setup. Focus on computational modelling and particle deposition.
230224	N. C. Rockey; V. Le Sage; L. C. Marr; S. S. Lakdawala	2024	Seasonal influenza viruses decay more rapidly at intermediate humidity in droplets containing saliva compared to respiratory mucus	Include	Include	Exclude	Wrong study outcome. Focus on composition rather than emission or virus
230224	A. L. Nord; P. Dosset; P. Slangen; M. Abkarian	2024	Digital in-line holography to explore saliva aerosolization mechanisms in speech	Include	Exclude	Exclude	Wrong study outcome. Investigates respiratory activities but no investigation of associated host factors.
230224	M. van Mersbergen; J. Marchetta; D. Foti; E. Pillow; A. Dasgupta; C. Cain; S. Morvant	2023	Comparison of Aerosol Emissions during Specific Speech Tasks	Include	Include	Exclude	Wrong study outcome. Investigates respiratory activities but no investigation of associated host factors.
230224	B. Schumm; M. Heiber; F. Grätz; L. Stabile; G. Buonanno; M. Schönfelder; R. Hain; C. J. Kähler; H. Wackerhage	2023	Respiratory aerosol particle emission and simulated infection risk is greater during indoor endurance than resistance exercise	Include	Exclude	Exclude	Wrong study setup. Study does not include size measurements
230224	Y. Peng; M. Yao	2023	Quantitatively Visualizing Airborne Disease Transmission Risks of Different Exhalation Activities through CO(2) Imaging	Include	Exclude	Exclude	Wrong study setup. Study includes no size measurements and visualizes CO2 emission.
230224	T. Kuroki; R. Momma; D. Hoshi; S. C. Hong; N. Hizawa; N. Mukai; K. Watanabe; Y. Okamoto	2023	Consideration on size, velocity and path of droplets emitted during running	Include	Exclude	Exclude	Wrong study setup. Focusses on droplet emission using masks and investigates range, no host factors studied.
230224	B. T. Gidreta; H. Kim	2023	Effects of physical property changes of expelled respiratory liquid on atomization morphology	Include	Include	Exclude	Wrong study setup. Focussing on atomization no host factors
230224	M. Chen; Y. C. Zhang; T. Li	2023	Airborne spread of human coughing droplets with different postures and relative orientation in wards combined with peacetime and epidemic periods	Include	Include	Exclude	Wrong study setup. Investigates particle dispersion in room, no host factors.
230224	M. Alsved; K. Nyström; S. Thuresson; D. Nygren; M. Patzi-Churqui; T. Hussein; C. J. Fraenkel; P. Medstrand; J. Löndahl	2023	Infectivity of exhaled SARS-CoV-2 aerosols is sufficient to transmit covid-19 within minutes	Include	Exclude	Exclude	Wrong study setup. No quantification or size measurements of particles in this study, only infectivity assessment.
230224	J. Zheng; Z. Wang; J. Li; Y. Zhang; L. Jiang; Y. Fu; Y. Jin; H. Cheng; J. Li; Z. Chen; F. Tang; B. Lu; L. Li; X. Zhang	2022	High amounts of SARS-CoV-2 in aerosols exhaled by patients with Omicron variant infection	Include	Include	Exclude	Wrong article type (Letter)
230224	Y. Zhang; J. Li; L. Jiang; Q. Chen; Y. Fu; Y. Jin; Z. Chen; F. Tang; X. Zeng; H. Wen; B. Lu; L. Li; J. Zheng; Z. Wang	2022	Comparison of SARS-CoV-2 aerosol emission from patients with Omicron BA.1 or BA.2 subvariant infection	Include	Include	Exclude	Wrong article type (Letter)
230224	J. Wang; F. Dalla Barba; A. Roccon; G. Sardina; A. Soldati; F. Picano	2022	Modelling the direct virus exposure risk associated with respiratory events	Exclude	Include	Exclude	Wrong study setup. Study uses computational modelling rather than inclusion of humans
230224	R. Verma; E. Kim; N. Degner; K. S. Walter; U. Singh; J. R. Andrews	2022	Variation in Severe Acute Respiratory Syndrome Coronavirus 2 Bioaerosol Production in Exhaled Breath	Include	Include	Exclude	Wrong article type (Brief report) also no size quantification
230224	M. Rodríguez-Hakim; L. Räz; J. Vermant	2022	Variations in human saliva viscoelasticity affect aerosolization propensity	Include	Include	Exclude	Wrong study setup. Focus on generation of aerosols, not influence of host factors
230224	M. Riediker; L. Briceno-Ayala; G. Ichihara; D. Albani; D. Poffet; D. H. Tsai; S. Iff; C. Monn	2022	Higher viral load and infectivity increase risk of aerosol transmission for Delta and Omicron variants of SARS-CoV-2	Include	Include	Exclude	Wrong study setup. Study uses computational modelling rather than inclusion of humans
230224	O. Puhach; K. Adea; N. Hulo; P. Sattonnet; C. Genecand; A. Iten; F. Jacquérioz; L. Kaiser; P. Vetter; I. Eckerle; B. Meyer	2022	Infectious viral load in unvaccinated and vaccinated individuals infected with ancestral, Delta or Omicron SARS-CoV-2	Include	Include	Exclude	Wrong study setup. Investigates the influence of factors on nasopharyngeal viral load, not respiratory particles
230224	J. Pallares; A. Fabregat; S. Cito	2022	Effects of upper respiratory tract anatomy and head movement on the buoyant flow and particle dispersion generated in a violent expiratory event	Include	Include	Exclude	Wrong study setup. Study uses computational modelling rather than inclusion of humans
230224	J. Östling; M. Van Geest; H. K. Olsson; S. E. Dahlen; E. Viklund; P. M. Gustafsson; E. Mirgorodskaya; A. C. Olin	2022	A novel non-invasive method allowing for discovery of pathologically relevant proteins from small airways	Include	Exclude	Exclude	Wrong study setup. Focus on particle composition rather than emission
230224	A. A. Mofakham; B. T. Helenbrook; B. D. Erath; A. R. Ferro; T. Ahmed; D. M. Brown; G. Ahmadi	2022	On the variation of fricative airflow dynamics with vocal tract geometry and speech loudness	Include	Include	Exclude	Wrong study setup. Study uses computational modelling rather than inclusion of humans
230224	H. Koca; A. Farbrot; A. C. Olin; Ö. I. Emilsson	2022	Surfactant protein A in particles in exhaled air and plasma	Include	Include	Exclude	Wrong article type (Short communication)
230224	T. J. Johnson; R. T. Nishida; A. P. Sonpar; Y. C. J. Lin; K. A. Watson; S. W. Smith; J. M. Conly; D. H. Evans; J. S. Olfert	2022	Viral load of SARS-CoV-2 in droplets and bioaerosols directly captured during breathing, speaking and coughing	Include	Include	Exclude	Wrong study setup. Focus on comparing samplers, no host factors discussed
230224	A. Chen; T. Wessler; K. Daftari; K. Hinton; R. C. Boucher; R. Pickles; R. Freeman; S. K. Lai; M. G. Forest	2022	Modeling insights into SARS-CoV-2 respiratory tract infections prior to immune protection	Exclude	Include	Exclude	Wrong study setup. Study uses computational modelling rather than inclusion of humans
230224	G. Buonanno; A. Robotto; E. Brizio; L. Morawska; A. Civra; F. Corino; D. Lembo; G. Ficco; L. Stabile	2022	Link between SARS-CoV-2 emissions and airborne concentrations: Closing the gap in understanding	Include	Include	Exclude	Wrong study setup. Study uses computational modelling rather than inclusion of humans
230224	M. Baselga; A. Güemes; J. J. Alba; A. J. Schuhmacher	2022	SARS-CoV-2 Droplet and Airborne Transmission Heterogeneity	Include	Include	Exclude	Wrong study setup. No size measurements
230224	H. Amjadimanesh; M. Norouzi; M. S. Johnson; S. Sadrizadeh; O. Abouali	2022	The effect of body position while coughing on the airborne transmission of pathogens	Include	Include	Exclude	Wrong study setup. Study uses computational modelling rather than inclusion of humans
230224	R. A. Sussman; E. Golberstein; R. Polosa	2021	Aerial Transmission of the SARS-CoV-2 Virus through Environmental E-Cigarette Aerosols: Implications for Public Policies	Include	Exclude	Exclude	Wrong article type (Commentary)
230224	R. A. Sussman; E. Golberstein; R. Polosa	2021	Modeling Aerial Transmission of Pathogens (Including the SARS-CoV-2 Virus) through Aerosol Emissions from E-Cigarettes	Include	Exclude	Exclude	Wrong study setup. Study uses computational modelling rather than inclusion of humans
230224	X. A. Si; M. Talaat; J. X. Xi	2021	SARS COV-2 virus-laden droplets coughed from deep lungs: Numerical quantification in a single-path whole respiratory tract geometry	Include	Exclude	Exclude	Wrong study setup. Study uses computational modelling rather than inclusion of humans
230224	J. Schijven; L. C. Vermeulen; A. Swart; A. Meijer; E. Duizer; A. M. de Roda Husman	2021	Quantitative Microbial Risk Assessment for Airborne Transmission of SARS-CoV-2 via Breathing, Speaking, Singing, Coughing, and Sneezing	Include	Include	Exclude	Wrong study setup. Focus on risk assessment, no host factors assessed.
230224	L. H. Saw; B. F. Leo; N. S. M. Nor; C. W. Yip; N. Ibrahim; H. H. A. Hamid; M. T. Latif; C. Y. Lin; M. S. M. Nadzir	2021	Modeling aerosol transmission of SARS-CoV-2 from human-exhaled particles in a hospital ward	Include	Exclude	Exclude	Wrong study setup. Study uses computational modelling rather than inclusion of humans
230224	A. Nazari; M. Jafari; N. Rezaei; S. Arash-Azad; F. Talati; R. Nejad-Rahim; F. Taghizadeh-Hesary; F. Taghizadeh-Hesary	2021	Effects of High-speed Wind, Humidity, and Temperature on the Generation of a SARS-CoV-2 Aerosol; a Novel Point of View	Exclude	Include	Exclude	Wrong study setup. Study uses computational modelling rather than inclusion of humans
230224	M. Kriegel; A. Hartmann; U. Buchholz; J. Seifried; S. Baumgarte; P. Gastmeier	2021	SARS-CoV-2 aerosol transmission indoors: A closer look at viral load, infectivity, the effectiveness of preventive measures and a simple approach for practical recommendations	Exclude	Include	Exclude	Wrong study setup. Focus on theoretical modelling rather than investigating human emission.
230224	Y. Katsumata; M. Sano; H. Okawara; T. Sawada; D. Nakashima; G. Ichihara; K. Fukuda; K. Sato; E. Kobayashi	2021	Laminar flow ventilation system to prevent airborne infection during exercise in the COVID-19 crisis: A single-center observational study	Include	Exclude	Exclude	Wrong study outcome. No inclusion of associations with host factors, rather a focus on efficiency of HEPA filteration system. No detailed size measurements.
230224	M. S. Islam; P. Larpruenrudee; S. C. Saha; O. Pourmehran; A. R. Paul; T. Gemci; R. Collins; G. Paul; Y. Gu	2021	How severe acute respiratory syndrome coronavirus-2 aerosol propagates through the age-specific upper airways	Exclude	Include	Exclude	Wrong study setup. Study uses computational modelling rather than inclusion of humans
230224	K. Ishii; Y. Ohno; M. Oikawa; N. Onishi	2021	Relationship between human exhalation diffusion and posture in face-to-face scenario with utterance	Include	Include	Exclude	Wrong study setup. Study focusses on particle dispersion, no size and quantification measurements included
230224	M. Hossain; N. H. Faisal	2021	Modeling aerosol cloud aerodynamics during human coughing, talking, and breathing actions	Include	Include	Exclude	Wrong study setup. Study uses computational modelling rather than inclusion of humans
230224	L. A. Hermann; B. Tur; M. C. Köberlein; S. Gantner; C. Westphalen; T. Benthaus; M. Döllinger; S. Kniesburges; M. Echternach	2021	Aerosol Dispersion During Different Phonatory Tasks in Amateur Singers	Include	Include	Exclude	Wrong study setup. Study focusses on particle dispersion, no size and quantification measurements included
230224	P. Di Carlo; K. Falasca; C. Ucciferri; B. Sinjari; E. Aruffo; I. Antonucci; A. Di Serafino; A. Pompilio; V. Damiani; D. Mandatori; S. De Fabritiis; B. Dufrusine; E. Capone; P. Chiacchiaretta; W. H. Brune; G. Di Bonaventura; J. Vecchiet	2021	Normal breathing releases SARS-CoV-2 into the air	Include	Include	Exclude	Wrong article type (Short communication)
230224	P. Bahl; C. de Silva; C. R. MacIntyre; S. Bhattacharjee; A. A. Chughtai; C. Doolan	2021	Flow dynamics of droplets expelled during sneezing	Include	Include	Exclude	Wrong study setup. Study uses computational modelling rather than inclusion of humans
230224	P. Bahl; C. de Silva; S. Bhattacharjee; H. Stone; C. Doolan; A. A. Chughtai; C. R. MacIntyre	2021	Droplets and Aerosols Generated by Singing and the Risk of Coronavirus Disease 2019 for Choirs	Exclude	Include	Exclude	Wrong study outcome. No host factors associations investigated
230224	H. Yu; H. L. Yen; Y. Li	2020	Deposition of bronchiole-originated droplets in the lower airways during exhalation	Exclude	Include	Exclude	Wrong study setup. Study uses computational modelling rather than inclusion of humans
230224	Y. Wang; G. Xu; Y. W. Huang	2020	Modeling the load of SARS-CoV-2 virus in human expelled particles during coughing and speaking	Include	Include	Exclude	Wrong study setup. Study uses theorethical modelling rather than inclusion of humans
230224	S. H. Smith; G. A. Somsen; C. van Rijn; S. Kooij; L. van der Hoek; R. A. Bem; D. Bonn	2020	Aerosol persistence in relation to possible transmission of SARS-CoV-2	Include	Exclude	Exclude	Wrong study outcome. Focus on particle persistence, no inclusion of associations with host factors
230224	A. H. Shafaghi; F. R. Talabazar; A. Kosar; M. Ghorbani	2020	On the Effect of the Respiratory Droplet Generation Condition on COVID-19 Transmission	Include	Exclude	Exclude	Wrong study setup. Study uses computational modelling rather than inclusion of humans
230224	R. K. Patel; I. A. Shackelford; M. C. Priddy; J. A. Kopechek	2020	Effect of speech volume on respiratory emission of oral bacteria as a potential indicator of pathogen transmissibility risk	Include	Exclude	Exclude	Wrong study setup. No size and quantification measurements, also focus on oral bacteria
230224	Y. Guo; J. Wei; C. Ou; L. Liu; S. Sadrizadeh; T. Jin; L. Tang; Y. Zhang; Y. Li	2020	Deposition of droplets from the trachea or bronchus in the respiratory tract during exhalation: A steady-state numerical investigation	Include	Include	Exclude	Wrong study setup. Study uses computational modelling rather than inclusion of humans
230224	G. Buonanno; L. Stabile; L. Morawska	2020	Estimation of airborne viral emission: Quanta emission rate of SARS-CoV-2 for infection risk assessment	Include	Exclude	Exclude	Wrong study setup. Focus on risk assessment, no host factors assessed.
230224	P. J. Bueno de Mesquita; C. J. Noakes; D. K. Milton	2020	Quantitative aerobiologic analysis of an influenza human challenge-transmission trial	Include	Exclude	Exclude	Wrong study setup. Study uses theorethical modelling rather than inclusion of humans
230224	S. Balachandar; S. Zaleski; A. Soldati; G. Ahmadi; L. Bourouiba	2020	Host-to-host airborne transmission as a multiphase flow problem for science-based social distance guidelines	Include	Exclude	Exclude	Wrong study setup. Study focusses on dispersion and theoretical modelling
230224	S. Anand; Y. S. Mayya	2020	Size distribution of virus laden droplets from expiratory ejecta of infected subjects	Include	Include	Exclude	Wrong study setup. Study uses theorethical modelling rather than inclusion of humans
230224	N. Ahmed; A. Maqsood; T. Abduljabbar; F. Vohra	2020	Tobacco Smoking a Potential Risk Factor in Transmission of COVID-19 Infection	Include	Exclude	Exclude	Wrong article type (Short communication)
230224	M. Abkarian; H. A. Stone	2020	Stretching and break-up of saliva filaments during speech: A route for pathogen aerosolization and its potential mitigation	Include	Include	Exclude	Wrong study setup. Focus on particle generation rather than emission quantification
230224	M. Abkarian; S. Mendez; N. Xue; F. Yang; H. A. Stone	2020	Speech can produce jet-like transport relevant to asymptomatic spreading of virus	Include	Exclude	Exclude	Wrong study setup. Focus on dispersion and theoretical modelling
230224	L. Yip; M. Finn; A. Granados; K. Prost; A. McGeer; J. B. Gubbay; J. Scott; S. Mubareka	2019	Influenza virus RNA recovered from droplets and droplet nuclei emitted by adults in an acute care setting	Include	Exclude	Exclude	Wrong study outcome. Emission of multiple individuals in a room were investigated, not emission from a single individual.
230224	M. J. Oldham; O. R. Moss	2019	Pores of Kohn: forgotten alveolar structures and potential source of aerosols in exhaled breath	Include	Exclude	Exclude	Wrong article type (Note)
230224	M. Kennedy; M. Y. Ramsheh; C. M. L. Williams; J. Auty; K. Haldar; M. Abdulwhhab; C. E. Brightling; M. R. Barer	2018	Face mask sampling reveals antimicrobial resistance genes in exhaled aerosols from patients with chronic obstructive pulmonary disease and healthy volunteers	Include	Exclude	Exclude	Wrong study setup. Focus on composition, not on quantification and size measurements of particles
230224	B. E. Scharfman; A. H. Techet; J. W. M. Bush; L. Bourouiba	2016	Visualization of sneeze ejecta: steps of fluid fragmentation leading to respiratory droplets	Include	Include	Exclude	Wrong study setup. Focus on generation of aerosols, no associations with host factors investigated
230224	M. Rahiminejad; A. Haghighi; A. Dastan; O. Abouali; M. Farid; G. Ahmadi	2016	Computer simulations of pressure and velocity fields in a human upper airway during sneezing	Include	Include	Exclude	Wrong study setup. Study uses computational modelling rather than inclusion of humans
230224	W. G. Lindsley; F. M. Blachere; D. H. Beezhold; R. E. Thewlis; B. Noorbakhsh; S. Othumpangat; W. T. Goldsmith; C. M. McMillen; M. E. Andrew; C. N. Burrell; J. D. Noti	2016	Viable influenza A virus in airborne particles expelled during coughs versus exhalations	Include	Include	Exclude	Wrong study setup. No size measurements
230224	J. Xi; W. Zhao; J. E. Yuan; J. Kim; X. Si; X. Xu	2015	Detecting Lung Diseases from Exhaled Aerosols: Non-Invasive Lung Diagnosis Using Fractal Analysis and SVM Classification	Include	Exclude	Exclude	Wrong study setup. Study uses computational modelling rather than inclusion of humans
230224	J. Xi; J. Kim; X. A. Si; R. A. Corley; S. Kabilan; S. Wang	2015	CFD modeling and image analysis of exhaled aerosols due to a growing bronchial tumor: towards non-invasive diagnosis and treatment of respiratory obstructive diseases	Include	Exclude	Exclude	Wrong study setup. Study uses computational modelling rather than inclusion of humans
230224	J. Xi; X. A. Si; J. Kim; E. McKee; E. B. Lin	2014	Exhaled aerosol pattern discloses lung structural abnormality: a sensitivity study using computational modeling and fractal analysis	Include	Include	Exclude	Wrong study setup. Study uses computational modelling rather than inclusion of humans
230224	J. W. Tang; C. X. Gao; B. J. Cowling; G. C. Koh; D. Chu; C. Heilbronn; B. Lloyd; J. Pantelic; A. D. Nicolle; C. A. Klettner; J. S. Peiris; C. Sekhar; D. K. Cheong; K. W. Tham; E. S. Koay; W. Tsui; A. Kwong; K. Chan; Y. Li	2014	Absence of detectable influenza RNA transmitted via aerosol during various human respiratory activities--experiments from Singapore and Hong Kong	Include	Include	Exclude	Wrong study setup. No size measurements
230224	J. L. W. Tang; A. D. Nicolle; C. A. Klettner; J. Pantelic; L. D. Wang; A. Bin Suhaimi; A. Y. L. Tan; G. W. X. Ong; R. K. Su; C. Sekhar; D. D. W. Cheong; K. W. Tham	2013	Airflow Dynamics of Human Jets: Sneezing and Breathing - Potential Sources of Infectious Aerosols	Include	Include	Exclude	Wrong study setup. Study focusses on particle dispersion, no investigation of associations with host factors
230224	S. Stelzer-Braid; B. G. Oliver; A. J. Blazey; E. Argent; T. P. Newsome; W. D. Rawlinson; E. R. Tovey	2009	Exhalation of respiratory viruses by breathing, coughing, and talking	Include	Include	Exclude	Wrong study setup. No size measurements
230224	T. Ichikawa; K. Matsunaga; Y. Minakata; S. Yanagisawa; K. Ueshima; K. Akamatsu; T. Hirano; M. Nakanishi; H. Sugiura; T. Yamagata; M. Ichinose	2007	Possible impact of salivary influence on cytokine analysis in exhaled breath condensate	Include	Include	Exclude	Wrong study setup. Study focusses on particle composition rather than emission
230224	N. Nelson; B. Altshuler; E. D. Palmes; R. E. Albert; M. Lippmann; R. Schlesinger	1986	Airborne particles, their use in the respiratory system to measure air flow, function, and clearance	Include	Include	Exclude	Wrong study setup. Focus on assessment of pulmonary structure instead of emission pattern and host factors
230224	C. M. de Silva; P. Bahl; C. Doolan; C. R. MacIntyre	2021	Bespoke flow experiments to capture the dynamics of coughs and sneezes	Include	Exclude	Exclude	Wrong study outcome. No inclusion of associations with host factors, rather on dispersion
230224	M. Riediker; B. Danuser	2007	Exhaled breath condensate pH is increased after moderate exercise	Include	Include	Exclude	Wrong study setup. Study did not include size measurements and quantification methods
300924	J. L. Berry; A. Brooks-Russell; C. N. Beuning; S. A. Limbacher; T. M. Lovestead; K. M. Jeerage	2024	Cannabinoids detected in exhaled breath condensate after cannabis use	Include	Exclude	Exclude	Wrong study setup. Study did not investigate aerosol emissions and associations with host factors.
300924	Y. W. Yan; J. Hu; K. Zhong; H. W. Jia	2024	Evaluation of airborne transmission of respiratory contaminants in a passenger car cabin with window opening	Exclude	Include	Exclude	Wrong study setup. Focus on room layout instead of host factors
300924	A. Schaub; S. C. David; I. Glas; L. K. Klein; K. Violaki; C. Terrettaz; G. Motos; N. Bluvshtein; B. Luo; M. Pohl; W. Hugentobler; A. Nenes; S. Stertz; U. K. Krieger; T. Peter; T. Kohn	2024	Impact of Organic Compounds on the Stability of Influenza A Virus in deposited 1-µl droplets	Exclude	Include	Exclude	Wrong study setup. In-vitro experiments
300924	Y. N. Feng; J. T. Wang; X. G. Cui	2024	Numerical Investigations of Exhaling Respiratory Aerosol from Inside of the Human Respiratory Tract	Include	Exclude	Exclude	Wrong study setup. Modelling, study did not include size measurements and quantification methods
300924	N. C. Rockey; V. Le Sage; L. C. Marr; S. S. Lakdawala	2024	Seasonal influenza viruses decay more rapidly at intermediate humidity in droplets containing saliva compared to respiratory mucus	Exclude	Include	Exclude	Wrong study setup. In-vitro experiments
300924	S. C. David; A. Schaub; C. Terrettaz; G. Motos; L. J. Costa; D. S. Nolan; M. Augugliaro; I. Glas; M. O. Pohl; L. K. Klein; B. Luo; N. Bluvshtein; K. Violaki; W. Hugentobler; U. K. Krieger; T. Peter; S. Stertz; A. Nenes; T. Kohn	2024	Stability of influenza A virus in droplets and aerosols is heightened by the presence of commensal respiratory bacteria	Exclude	Include	Exclude	Wrong study setup. In-vitro experiments
300924	S. C. David; A. Schaub; C. Terrettaz; G. Motos; L. J. Costa; D. S. Nolan; M. Augugliaro; H. K. Wynn; I. Glas; M. O. Pohl; L. K. Klein; B. P. Luo; N. Bluvshtein; K. Violaki; W. Hugentobler; U. K. Krieger; T. Peter; S. Stertz; A. Nenes; T. Kohn	2024	Stability of influenza A virus in droplets and aerosols is heightened by the presence of commensal respiratory bacteria	Exclude	Include	Exclude	Wrong study setup. In-vitro experiments
300924	B. Asgharian; O. Price; S. Wasdo; C. Li; K. O. Peters; R. M. Haskins; S. Chemerynski; J. Schroeter	2024	The fate of an inhaled cigarette puff in the human respiratory tract	Exclude	Include	Exclude	Wrong study setup. Study focussed on deposition analysis rather than emission
300924	J. Jeon; X. He; A. Shinde; M. Meister; L. Barnett; Q. Zhang; M. Black; J. Shannahan; C. Wright	2024	The role of puff volume in vaping emissions, inhalation risks, and metabolic perturbations: a pilot study	Include	Exclude	Exclude	Wrong study setup. Modelling, study did not include size measurements and quantification methods
230224	G. Hersen; S. Moularat; E. Robine; E. Géhin; S. Corbet; A. Vabret; F. Freymuth	2008	Impact of Health on Particle Size of Exhaled Respiratory Aerosols: Case-control Study	Include	Include	Included	Particle quantification in respiratory emissions and meets inclusion criteria
230224	P. Fabian; J. J. McDevitt; W. H. DeHaan; R. O. Fung; B. J. Cowling; K. H. Chan; G. M. Leung; D. K. Milton	2008	Influenza virus in human exhaled breath: an observational study	Include	Include	Included	Virus presence in particles (RNA) and meets inclusion criteria
	158
	26
	186
	44
	0
	0
	0
	0
	0
	0
	44
	Proportion of agreed excluded articles
	2619 / 2877
